# Supplementary material for: Tris{2-[(pyrimidin-2-yl-κN)amino­meth­yl]phenol}silver(I) nitrate
Source: Acta Crystallogr Sect E Struct Rep Online. 2012 Nov 28;68(Pt 12):m1543. doi: 10.1107/S1600536812046119 (PMC3588784; doi:10.1107/S1600536812046119)
Supplement: Supplementary file 1 [file e-68-m1543-sup1.cif]

##############################################################################
#                                                                            #
# This CIF contains the data in a paper accepted for publication in          #
# Acta Crystallographica Section E. It conforms to the requirements of       #
# Notes for Authors for Acta Crystallographica Section E, and has been       #
# peer reviewed under the auspices of the IUCr Commission on Journals.       #
#                                                                            #
# Full details of the Crystallographic Information File format               #
# are given in the paper "The Crystallographic Information File (CIF):       #
# a New Standard Archive File for Crystallography" by S. R. Hall, F. H.      #
# Allen and I. D. Brown [Acta Cryst. (1991), A47, 655-685].                  #
#                                                                            #
# The current version of the core CIF dictionary is obtainable from          #
# ftp://ftp.iucr.org/pub/cif_core.dic.                                       #
#                                                                            #
# Software is freely available for graphical display of the structure(s)     #
# in this CIF. For information consult the CIF software page                 #
# http://www.iucr.org/resources/cif/software.                                #
#                                                                            #
# This file may be used for bona fide research purposes within the           #
# scientific community so long as proper attribution is given to the journal # 
# article from which it was obtained.                                        #
#                                                                            #
##############################################################################
data_global
_audit_creation_method     SHELXL-97
_journal_date_recd_electronic     2012-10-31
_journal_date_accepted     2012-11-08
_journal_name_full     'Acta Crystallographica, Section E'
_journal_year     2012
_journal_volume     68
_journal_issue     12
_journal_page_first     m1543
_journal_page_last     m1543
_journal_paper_category     QM
_journal_paper_doi     10.1107/S1600536812046119
_journal_coeditor_code     XU5645
_publ_contact_author
;
     Dr. Seik Weng Ng
     Department of Chemistry
     University of Malaya
     50603 Kuala Lumpur
     Malaysia
;
_publ_contact_author_email     seikweng@um.edu.my
_publ_contact_author_fax     '03 7967 4193'
_publ_contact_author_phone     '03 7967 6778'
_publ_section_title
;
Tris{2-[(pyrimidin-2-yl-\k<i>N</i>)aminomethyl]phenol}silver(I) nitrate
;
loop_
    _publ_author_name
    _publ_author_address
    'Gao, Shan'
;
Key Laboratory of Functional Inorganic Material Chemistry
Ministry of Education
Heilongjiang University
Harbin 150080
People's Republic of China
;
    'Ng, Seik Weng'
;
Department of Chemistry
University of Malaya
50603 Kuala Lumpur
Malaysia
Chemistry Department
Faculty of Science
King Abdulaziz University
PO Box 80203 Jeddah
Saudi Arabia
;
data_I
_audit_creation_method     SHELXL-97
_chemical_name_systematic
;
Tris{2-[(pyrimidin-2-yl-\k<i>N</i>)aminomethyl]phenol}silver(I) nitrate
;
_chemical_name_common     ?
_chemical_formula_moiety     'C33 H33 Ag N9 O3 +, N O3 -'
_chemical_formula_sum     'C33 H33 Ag N10 O6'
_chemical_formula_iupac     '[Ag (C11 H11 N3 O)3] N O3'
_chemical_formula_weight     773.56
_chemical_melting_point     ?
_symmetry_cell_setting     triclinic
_symmetry_space_group_name_H-M     'P -1'
_symmetry_space_group_name_Hall     '-P 1'
loop_
    _symmetry_equiv_pos_as_xyz
    'x, y, z'
    '-x, -y, -z'
_cell_length_a     7.5987(4)
_cell_length_b     13.7931(7)
_cell_length_c     16.1308(10)
_cell_angle_alpha     89.159(2)
_cell_angle_beta     88.236(2)
_cell_angle_gamma     82.7770(10)
_cell_volume     1676.35(16)
_cell_formula_units_Z     2
_cell_measurement_reflns_used     8487
_cell_measurement_theta_min     3.02
_cell_measurement_theta_max     27.47
_cell_measurement_temperature     293(2)
_exptl_crystal_description     prism
_exptl_crystal_colour     colorless
_exptl_crystal_size_max     0.25
_exptl_crystal_size_mid     0.20
_exptl_crystal_size_min     0.15
_exptl_crystal_density_diffrn     1.533
_exptl_crystal_density_meas     ?
_exptl_crystal_density_method     'not measured'
_exptl_crystal_F_000     792
_exptl_absorpt_coefficient_mu     0.662
_exptl_absorpt_correction_type     multi-scan
_exptl_absorpt_process_details     '(ABSCOR; Higashi, 1995)'
_exptl_absorpt_correction_T_min     0.8519
_exptl_absorpt_correction_T_max     0.9072
_diffrn_ambient_temperature     293(2)
_diffrn_radiation_type     MoK\a
_diffrn_radiation_wavelength     0.71073
_diffrn_radiation_source     'fine-focus sealed tube'
_diffrn_radiation_monochromator     graphite
_diffrn_measurement_device_type     'Rigaku R-AXIS RAPID IP'
_diffrn_measurement_method     '\w scan'
_diffrn_detector_area_resol_mean     ?
_diffrn_reflns_number     16545
_diffrn_reflns_av_R_equivalents     0.0646
_diffrn_reflns_av_sigmaI/netI     0.0983
_diffrn_reflns_theta_min     3.02
_diffrn_reflns_theta_max     27.47
_diffrn_reflns_theta_full     27.47
_diffrn_measured_fraction_theta_max     0.990
_diffrn_measured_fraction_theta_full     0.990
_diffrn_reflns_limit_h_min     -9
_diffrn_reflns_limit_h_max     9
_diffrn_reflns_limit_k_min     -17
_diffrn_reflns_limit_k_max     16
_diffrn_reflns_limit_l_min     -20
_diffrn_reflns_limit_l_max     20
_diffrn_standards_number     0
_diffrn_standards_interval_count     0
_diffrn_standards_interval_time     0
_diffrn_standards_decay_%     0
_reflns_number_total     7609
_reflns_number_gt     3959
_reflns_threshold_expression     I>2\s(I)
_refine_ls_structure_factor_coef     Fsqd
_refine_ls_matrix_type     full
_refine_ls_R_factor_all     0.1511
_refine_ls_R_factor_gt     0.0619
_refine_ls_wR_factor_gt     0.1157
_refine_ls_wR_factor_ref     0.1771
_refine_ls_goodness_of_fit_ref     1.051
_refine_ls_restrained_S_all     1.051
_refine_ls_number_reflns     7609
_refine_ls_number_parameters     470
_refine_ls_number_restraints     6
_refine_ls_hydrogen_treatment     mixed
_refine_ls_weighting_scheme     calc
_refine_ls_weighting_details
         'calc w=1/[\s^2^(Fo^2^)+(0.0548P)^2^+4.1203P] where P=(Fo^2^+2Fc^2^)/3'
_atom_sites_solution_hydrogens     geom
_atom_sites_solution_primary     direct
_atom_sites_solution_secondary     difmap
_refine_ls_shift/su_max     0.001
_refine_ls_shift/su_mean     0.001
_refine_diff_density_max     1.168
_refine_diff_density_min     -1.199
_refine_ls_extinction_method     'SHELXL97 (Sheldrick, 2008)'
_refine_ls_extinction_coef     0.0050(9)
_refine_ls_extinction_expression
                                  'Fc^*^=kFc[1+0.001xFc^2^\l^3^/sin(2\q)]^-1/4^'
loop_
    _atom_type_symbol
    _atom_type_description
    _atom_type_scat_dispersion_real
    _atom_type_scat_dispersion_imag
    _atom_type_scat_source
    'C' 'C' 0.0033 0.0016
                         'International Tables Vol C Tables 4.2.6.8 and 6.1.1.4'
    'H' 'H' 0.0000 0.0000
                         'International Tables Vol C Tables 4.2.6.8 and 6.1.1.4'
    'N' 'N' 0.0061 0.0033
                         'International Tables Vol C Tables 4.2.6.8 and 6.1.1.4'
    'O' 'O' 0.0106 0.0060
                         'International Tables Vol C Tables 4.2.6.8 and 6.1.1.4'
    'Ag' 'Ag' -0.8971 1.1015
                         'International Tables Vol C Tables 4.2.6.8 and 6.1.1.4'
_computing_data_collection     'RAPID-AUTO (Rigaku, 1998)'
_computing_cell_refinement     'RAPID-AUTO (Rigaku, 1998)'
_computing_data_reduction     'CrystalClear (Rigaku/MSC, 2002)'
_computing_structure_solution     'SHELXS97 (Sheldrick, 2008)'
_computing_structure_refinement     'SHELXL97 (Sheldrick, 2008)'
_computing_molecular_graphics     'X-SEED (Barbour, 2001)'
_computing_publication_material     'publCIF (Westrip, 2010)'
loop_
    _atom_site_type_symbol
    _atom_site_label
    _atom_site_fract_x
    _atom_site_fract_y
    _atom_site_fract_z
    _atom_site_U_iso_or_equiv
    _atom_site_adp_type
    _atom_site_calc_flag
    _atom_site_refinement_flags
    _atom_site_occupancy
    _atom_site_symmetry_multiplicity
    _atom_site_disorder_assembly
    _atom_site_disorder_group
    Ag Ag1 0.69762(7) 0.56100(4) 0.41785(3) 0.0542(2) Uani d . 1 1 . .
    O O1 0.3868(7) 0.3857(4) 0.0184(3) 0.0694(14) Uani d D 1 1 . .
    H H1O 0.357(11) 0.362(6) -0.026(3) 0.104 Uiso d D 1 1 . .
    O O2 1.2106(7) 0.9698(3) 0.4381(3) 0.0667(14) Uani d D 1 1 . .
    H H2O 1.249(11) 1.023(3) 0.447(5) 0.100 Uiso d D 1 1 . .
    O O3 1.1119(7) 0.6138(4) -0.0349(3) 0.0638(13) Uani d D 1 1 . .
    H H3O 1.132(11) 0.623(6) -0.0857(13) 0.096 Uiso d D 1 1 . .
    O O4 0.3660(6) 0.5147(4) 0.4050(3) 0.0706(14) Uani d . 1 1 . .
    O O5 0.1076(7) 0.5819(5) 0.4368(4) 0.102(2) Uani d . 1 1 . .
    O O6 0.1982(9) 0.5706(6) 0.3104(4) 0.113(2) Uani d . 1 1 . .
    N N1 0.8040(6) 0.4319(3) 0.3438(3) 0.0402(11) Uani d . 1 1 . .
    N N2 0.8554(6) 0.3658(4) 0.2085(3) 0.0461(13) Uani d . 1 1 . .
    N N3 0.5836(6) 0.4482(4) 0.2477(3) 0.0514(14) Uani d D 1 1 . .
    H H3N 0.505(6) 0.472(4) 0.286(3) 0.062 Uiso d D 1 1 . .
    N N4 0.6185(6) 0.6924(3) 0.4963(3) 0.0395(11) Uani d . 1 1 . .
    N N5 0.6519(7) 0.8562(4) 0.5321(3) 0.0479(13) Uani d . 1 1 . .
    N N6 0.8682(7) 0.7597(4) 0.4565(3) 0.0494(13) Uani d D 1 1 . .
    H H6N 0.911(8) 0.702(2) 0.437(4) 0.059 Uiso d D 1 1 . .
    N N7 0.6476(7) 0.6835(4) 0.2894(3) 0.0527(14) Uani d . 1 1 . .
    N N8 0.6182(7) 0.6870(4) 0.1425(3) 0.0568(15) Uani d . 1 1 . .
    N N9 0.8789(7) 0.6212(4) 0.2025(3) 0.0535(14) Uani d D 1 1 . .
    H H9N 0.934(8) 0.620(5) 0.250(2) 0.064 Uiso d D 1 1 . .
    N N10 0.2226(7) 0.5580(4) 0.3840(4) 0.0500(13) Uani d . 1 1 . .
    C C1 0.9638(8) 0.3903(4) 0.3636(4) 0.0480(15) Uani d . 1 1 . .
    H H1A 1.0024 0.3994 0.4167 0.058 Uiso calc R 1 1 . .
    C C2 1.0762(9) 0.3342(5) 0.3094(5) 0.0600(18) Uani d . 1 1 . .
    H H2A 1.1862 0.3033 0.3252 0.072 Uiso calc R 1 1 . .
    C C3 1.0165(8) 0.3265(5) 0.2311(4) 0.0535(17) Uani d . 1 1 . .
    H H3A 1.0913 0.2925 0.1918 0.064 Uiso calc R 1 1 . .
    C C4 0.7503(7) 0.4140(4) 0.2663(3) 0.0388(14) Uani d . 1 1 . .
    C C5 0.5075(8) 0.4352(5) 0.1674(4) 0.0536(17) Uani d . 1 1 . .
    H H5A 0.5903 0.4518 0.1241 0.064 Uiso calc R 1 1 . .
    H H5B 0.3997 0.4805 0.1628 0.064 Uiso calc R 1 1 . .
    C C6 0.4642(7) 0.3328(5) 0.1527(4) 0.0441(15) Uani d . 1 1 . .
    C C7 0.4823(8) 0.2587(5) 0.2110(4) 0.0523(17) Uani d . 1 1 . .
    H H7 0.5260 0.2707 0.2625 0.063 Uiso calc R 1 1 . .
    C C8 0.4378(9) 0.1679(6) 0.1953(5) 0.064(2) Uani d . 1 1 . .
    H H8 0.4509 0.1195 0.2362 0.077 Uiso calc R 1 1 . .
    C C9 0.3732(10) 0.1475(6) 0.1188(5) 0.066(2) Uani d . 1 1 . .
    H H9 0.3426 0.0857 0.1082 0.079 Uiso calc R 1 1 . .
    C C10 0.3548(9) 0.2194(5) 0.0590(4) 0.0579(18) Uani d . 1 1 . .
    H H10 0.3120 0.2065 0.0075 0.069 Uiso calc R 1 1 . .
    C C11 0.4003(8) 0.3117(5) 0.0754(4) 0.0471(15) Uani d . 1 1 . .
    C C12 0.4615(8) 0.7019(5) 0.5363(4) 0.0453(15) Uani d . 1 1 . .
    H H12 0.3968 0.6489 0.5386 0.054 Uiso calc R 1 1 . .
    C C13 0.3924(8) 0.7870(5) 0.5742(4) 0.0512(16) Uani d . 1 1 . .
    H H13 0.2818 0.7933 0.6013 0.061 Uiso calc R 1 1 . .
    C C14 0.4937(8) 0.8625(5) 0.5701(4) 0.0503(16) Uani d . 1 1 . .
    H H14 0.4492 0.9211 0.5953 0.060 Uiso calc R 1 1 . .
    C C15 0.7105(7) 0.7705(4) 0.4960(3) 0.0387(13) Uani d . 1 1 . .
    C C16 0.9941(8) 0.8302(4) 0.4533(4) 0.0486(16) Uani d . 1 1 . .
    H H16A 1.1123 0.7955 0.4449 0.058 Uiso calc R 1 1 . .
    H H16B 0.9905 0.8623 0.5065 0.058 Uiso calc R 1 1 . .
    C C17 0.9631(8) 0.9068(4) 0.3869(4) 0.0439(14) Uani d . 1 1 . .
    C C18 0.8294(9) 0.9114(5) 0.3308(4) 0.0556(17) Uani d . 1 1 . .
    H H18 0.7534 0.8635 0.3325 0.067 Uiso calc R 1 1 . .
    C C19 0.8050(11) 0.9855(6) 0.2719(4) 0.067(2) Uani d . 1 1 . .
    H H19 0.7127 0.9884 0.2350 0.080 Uiso calc R 1 1 . .
    C C20 0.9214(12) 1.0555(5) 0.2690(5) 0.071(2) Uani d . 1 1 . .
    H H20 0.9086 1.1046 0.2287 0.085 Uiso calc R 1 1 . .
    C C21 1.0550(11) 1.0534(5) 0.3244(5) 0.068(2) Uani d . 1 1 . .
    H H21 1.1292 1.1021 0.3231 0.082 Uiso calc R 1 1 . .
    C C22 1.0783(9) 0.9791(5) 0.3818(4) 0.0522(16) Uani d . 1 1 . .
    C C23 0.4882(10) 0.7330(6) 0.2965(5) 0.065(2) Uani d . 1 1 . .
    H H23 0.4410 0.7468 0.3495 0.078 Uiso calc R 1 1 . .
    C C24 0.3878(10) 0.7654(7) 0.2303(5) 0.080(2) Uani d . 1 1 . .
    H H24 0.2793 0.8045 0.2367 0.096 Uiso calc R 1 1 . .
    C C25 0.4575(10) 0.7367(7) 0.1543(5) 0.074(2) Uani d . 1 1 . .
    H H25 0.3890 0.7526 0.1081 0.088 Uiso calc R 1 1 . .
    C C26 0.7118(9) 0.6650(5) 0.2116(4) 0.0468(15) Uani d . 1 1 . .
    C C27 0.9738(9) 0.6094(5) 0.1229(4) 0.0555(17) Uani d . 1 1 . .
    H H27A 0.9018 0.5787 0.0850 0.067 Uiso calc R 1 1 . .
    H H27B 1.0826 0.5656 0.1303 0.067 Uiso calc R 1 1 . .
    C C28 1.0201(7) 0.7037(5) 0.0839(4) 0.0435(14) Uani d . 1 1 . .
    C C29 0.9935(8) 0.7930(5) 0.1241(4) 0.0518(16) Uani d . 1 1 . .
    H H29 0.9406 0.7967 0.1769 0.062 Uiso calc R 1 1 . .
    C C30 1.0442(9) 0.8758(5) 0.0871(4) 0.0636(19) Uani d . 1 1 . .
    H H30 1.0289 0.9344 0.1158 0.076 Uiso calc R 1 1 . .
    C C31 1.1173(9) 0.8728(5) 0.0081(5) 0.0623(19) Uani d . 1 1 . .
    H H31 1.1494 0.9293 -0.0170 0.075 Uiso calc R 1 1 . .
    C C32 1.1429(8) 0.7854(5) -0.0336(4) 0.0534(17) Uani d . 1 1 . .
    H H32 1.1945 0.7827 -0.0867 0.064 Uiso calc R 1 1 . .
    C C33 1.0917(8) 0.7016(5) 0.0034(4) 0.0450(15) Uani d . 1 1 . .
loop_
    _atom_site_aniso_label
    _atom_site_aniso_U_11
    _atom_site_aniso_U_22
    _atom_site_aniso_U_33
    _atom_site_aniso_U_12
    _atom_site_aniso_U_13
    _atom_site_aniso_U_23
    Ag1 0.0598(3) 0.0507(3) 0.0529(4) -0.0096(2) 0.0024(2) -0.0169(2)
    O1 0.088(4) 0.079(4) 0.044(3) -0.015(3) -0.024(3) 0.006(3)
    O2 0.065(3) 0.049(3) 0.090(4) -0.022(2) -0.015(3) 0.003(3)
    O3 0.089(3) 0.061(3) 0.040(3) -0.004(3) 0.009(3) -0.010(2)
    O4 0.043(3) 0.082(4) 0.086(4) -0.003(3) -0.008(3) 0.007(3)
    O5 0.075(4) 0.101(5) 0.124(5) 0.011(3) 0.042(4) -0.045(4)
    O6 0.121(5) 0.152(6) 0.073(5) -0.046(5) -0.036(4) 0.039(4)
    N1 0.040(3) 0.044(3) 0.036(3) -0.003(2) 0.000(2) -0.007(2)
    N2 0.044(3) 0.063(3) 0.031(3) -0.005(3) 0.006(2) -0.011(2)
    N3 0.038(3) 0.072(4) 0.042(3) 0.002(3) 0.002(2) -0.017(3)
    N4 0.051(3) 0.034(3) 0.034(3) -0.009(2) 0.002(2) -0.001(2)
    N5 0.056(3) 0.040(3) 0.047(3) -0.005(2) 0.003(3) -0.009(2)
    N6 0.051(3) 0.038(3) 0.060(4) -0.010(3) 0.012(3) -0.007(3)
    N7 0.054(3) 0.072(4) 0.035(3) -0.017(3) -0.006(2) 0.008(3)
    N8 0.052(3) 0.084(4) 0.036(3) -0.013(3) -0.008(3) 0.010(3)
    N9 0.052(3) 0.079(4) 0.029(3) -0.006(3) 0.001(2) 0.005(3)
    N10 0.047(3) 0.050(3) 0.054(4) -0.008(3) 0.002(3) -0.005(3)
    C1 0.056(4) 0.048(4) 0.041(4) -0.009(3) -0.003(3) -0.002(3)
    C2 0.046(4) 0.070(5) 0.062(5) 0.002(3) -0.004(3) -0.004(4)
    C3 0.044(4) 0.064(4) 0.051(4) -0.002(3) 0.004(3) -0.006(3)
    C4 0.041(3) 0.052(4) 0.024(3) -0.004(3) 0.001(2) -0.012(3)
    C5 0.045(3) 0.070(5) 0.046(4) -0.003(3) -0.011(3) -0.008(3)
    C6 0.034(3) 0.064(4) 0.033(3) -0.003(3) -0.002(2) -0.001(3)
    C7 0.046(4) 0.073(5) 0.038(4) -0.008(3) -0.008(3) -0.005(3)
    C8 0.058(4) 0.075(5) 0.059(5) -0.002(4) -0.007(4) 0.020(4)
    C9 0.070(5) 0.062(5) 0.067(5) -0.012(4) 0.001(4) -0.005(4)
    C10 0.059(4) 0.072(5) 0.045(4) -0.012(4) -0.008(3) -0.006(4)
    C11 0.047(3) 0.064(4) 0.029(3) -0.002(3) -0.008(3) 0.006(3)
    C12 0.051(4) 0.048(4) 0.037(4) -0.011(3) 0.007(3) -0.001(3)
    C13 0.050(4) 0.064(4) 0.038(4) -0.004(3) 0.008(3) -0.004(3)
    C14 0.051(4) 0.048(4) 0.050(4) 0.002(3) 0.004(3) -0.009(3)
    C15 0.043(3) 0.042(3) 0.031(3) -0.007(3) -0.004(2) 0.003(3)
    C16 0.043(3) 0.046(4) 0.058(4) -0.010(3) 0.002(3) 0.001(3)
    C17 0.044(3) 0.041(3) 0.046(4) -0.004(3) 0.005(3) -0.008(3)
    C18 0.066(4) 0.048(4) 0.054(4) -0.008(3) -0.004(3) -0.008(3)
    C19 0.086(5) 0.068(5) 0.043(4) 0.007(4) -0.012(4) -0.009(4)
    C20 0.116(7) 0.052(4) 0.041(4) -0.001(5) 0.012(4) -0.002(3)
    C21 0.094(6) 0.053(4) 0.058(5) -0.016(4) 0.001(4) 0.007(4)
    C22 0.056(4) 0.046(4) 0.055(4) -0.008(3) 0.006(3) -0.004(3)
    C23 0.056(4) 0.093(6) 0.049(4) -0.021(4) -0.005(3) 0.012(4)
    C24 0.054(4) 0.125(8) 0.057(5) 0.003(5) -0.007(4) 0.010(5)
    C25 0.059(5) 0.123(7) 0.041(4) -0.019(5) -0.014(4) 0.012(4)
    C26 0.056(4) 0.060(4) 0.028(3) -0.021(3) -0.003(3) 0.010(3)
    C27 0.061(4) 0.064(4) 0.041(4) -0.006(3) -0.001(3) 0.001(3)
    C28 0.040(3) 0.052(4) 0.038(4) 0.000(3) 0.000(3) -0.003(3)
    C29 0.048(4) 0.058(4) 0.048(4) -0.005(3) 0.003(3) -0.006(3)
    C30 0.072(5) 0.061(5) 0.055(5) -0.001(4) 0.015(4) -0.017(4)
    C31 0.068(5) 0.049(4) 0.068(5) -0.003(4) 0.005(4) 0.003(4)
    C32 0.054(4) 0.066(5) 0.037(4) 0.003(3) 0.005(3) 0.003(3)
    C33 0.046(3) 0.053(4) 0.033(3) 0.006(3) 0.001(3) -0.006(3)
loop_
    _geom_bond_atom_site_label_1
    _geom_bond_atom_site_label_2
    _geom_bond_site_symmetry_2
    _geom_bond_distance
    _geom_bond_publ_flag
    Ag1 N1 . 2.212(4) ?
    Ag1 N4 . 2.235(4) ?
    Ag1 N7 . 2.660(5) ?
    Ag1 O4 . 2.691(5) ?
    O1 C11 . 1.359(8) ?
    O1 H1O . 0.839(10) ?
    O2 C22 . 1.368(8) ?
    O2 H2O . 0.839(10) ?
    O3 C33 . 1.357(7) ?
    O3 H3O . 0.840(10) ?
    O4 N10 . 1.229(7) ?
    O5 N10 . 1.219(7) ?
    O6 N10 . 1.215(7) ?
    N1 C1 . 1.322(7) ?
    N1 C4 . 1.362(7) ?
    N2 C3 . 1.333(8) ?
    N2 C4 . 1.337(7) ?
    N3 C4 . 1.337(7) ?
    N3 C5 . 1.457(8) ?
    N3 H3N . 0.880(10) ?
    N4 C12 . 1.332(7) ?
    N4 C15 . 1.355(7) ?
    N5 C14 . 1.326(8) ?
    N5 C15 . 1.345(7) ?
    N6 C15 . 1.332(7) ?
    N6 C16 . 1.447(7) ?
    N6 H6N . 0.879(10) ?
    N7 C23 . 1.316(9) ?
    N7 C26 . 1.349(8) ?
    N8 C25 . 1.332(9) ?
    N8 C26 . 1.351(8) ?
    N9 C26 . 1.341(8) ?
    N9 C27 . 1.454(8) ?
    N9 H9N . 0.880(10) ?
    C1 C2 . 1.378(9) ?
    C1 H1A . 0.9300 ?
    C2 C3 . 1.366(9) ?
    C2 H2A . 0.9300 ?
    C3 H3A . 0.9300 ?
    C5 C6 . 1.513(9) ?
    C5 H5A . 0.9700 ?
    C5 H5B . 0.9700 ?
    C6 C7 . 1.376(9) ?
    C6 C11 . 1.400(8) ?
    C7 C8 . 1.366(10) ?
    C7 H7 . 0.9300 ?
    C8 C9 . 1.388(10) ?
    C8 H8 . 0.9300 ?
    C9 C10 . 1.372(10) ?
    C9 H9 . 0.9300 ?
    C10 C11 . 1.391(9) ?
    C10 H10 . 0.9300 ?
    C12 C13 . 1.369(8) ?
    C12 H12 . 0.9300 ?
    C13 C14 . 1.370(9) ?
    C13 H13 . 0.9300 ?
    C14 H14 . 0.9300 ?
    C16 C17 . 1.496(9) ?
    C16 H16A . 0.9700 ?
    C16 H16B . 0.9700 ?
    C17 C18 . 1.377(9) ?
    C17 C22 . 1.406(8) ?
    C18 C19 . 1.385(10) ?
    C18 H18 . 0.9300 ?
    C19 C20 . 1.388(10) ?
    C19 H19 . 0.9300 ?
    C20 C21 . 1.371(11) ?
    C20 H20 . 0.9300 ?
    C21 C22 . 1.369(10) ?
    C21 H21 . 0.9300 ?
    C23 C24 . 1.367(10) ?
    C23 H23 . 0.9300 ?
    C24 C25 . 1.365(10) ?
    C24 H24 . 0.9300 ?
    C25 H25 . 0.9300 ?
    C27 C28 . 1.514(9) ?
    C27 H27A . 0.9700 ?
    C27 H27B . 0.9700 ?
    C28 C29 . 1.389(8) ?
    C28 C33 . 1.391(8) ?
    C29 C30 . 1.373(9) ?
    C29 H29 . 0.9300 ?
    C30 C31 . 1.373(10) ?
    C30 H30 . 0.9300 ?
    C31 C32 . 1.378(9) ?
    C31 H31 . 0.9300 ?
    C32 C33 . 1.388(9) ?
    C32 H32 . 0.9300 ?
loop_
    _geom_angle_atom_site_label_1
    _geom_angle_atom_site_label_2
    _geom_angle_atom_site_label_3
    _geom_angle_site_symmetry_1
    _geom_angle_site_symmetry_3
    _geom_angle
    _geom_angle_publ_flag
    N1 Ag1 N4 . . 174.16(17) ?
    N1 Ag1 N7 . . 95.84(18) ?
    N4 Ag1 N7 . . 85.61(17) ?
    N1 Ag1 O4 . . 90.50(16) ?
    N4 Ag1 O4 . . 95.16(17) ?
    N7 Ag1 O4 . . 90.16(16) ?
    C11 O1 H1O . . 107(6) ?
    C22 O2 H2O . . 112(6) ?
    C33 O3 H3O . . 109(6) ?
    N10 O4 Ag1 . . 135.7(4) ?
    C1 N1 C4 . . 116.4(5) ?
    C1 N1 Ag1 . . 115.5(4) ?
    C4 N1 Ag1 . . 124.1(4) ?
    C3 N2 C4 . . 117.4(5) ?
    C4 N3 C5 . . 123.6(5) ?
    C4 N3 H3N . . 122(4) ?
    C5 N3 H3N . . 113(4) ?
    C12 N4 C15 . . 117.1(5) ?
    C12 N4 Ag1 . . 119.2(4) ?
    C15 N4 Ag1 . . 123.0(4) ?
    C14 N5 C15 . . 116.4(5) ?
    C15 N6 C16 . . 126.0(5) ?
    C15 N6 H6N . . 119(4) ?
    C16 N6 H6N . . 114(4) ?
    C23 N7 C26 . . 116.5(6) ?
    C23 N7 Ag1 . . 109.1(4) ?
    C26 N7 Ag1 . . 125.0(5) ?
    C25 N8 C26 . . 115.9(6) ?
    C26 N9 C27 . . 123.6(5) ?
    C26 N9 H9N . . 110(4) ?
    C27 N9 H9N . . 122(4) ?
    O6 N10 O5 . . 122.5(7) ?
    O6 N10 O4 . . 118.0(6) ?
    O5 N10 O4 . . 119.4(7) ?
    N1 C1 C2 . . 123.4(6) ?
    N1 C1 H1A . . 118.3 ?
    C2 C1 H1A . . 118.3 ?
    C3 C2 C1 . . 116.0(6) ?
    C3 C2 H2A . . 122.0 ?
    C1 C2 H2A . . 122.0 ?
    N2 C3 C2 . . 122.8(6) ?
    N2 C3 H3A . . 118.6 ?
    C2 C3 H3A . . 118.6 ?
    N3 C4 N2 . . 119.0(5) ?
    N3 C4 N1 . . 117.3(5) ?
    N2 C4 N1 . . 123.6(5) ?
    N3 C5 C6 . . 114.3(6) ?
    N3 C5 H5A . . 108.7 ?
    C6 C5 H5A . . 108.7 ?
    N3 C5 H5B . . 108.7 ?
    C6 C5 H5B . . 108.7 ?
    H5A C5 H5B . . 107.6 ?
    C7 C6 C11 . . 117.5(6) ?
    C7 C6 C5 . . 124.1(5) ?
    C11 C6 C5 . . 118.4(6) ?
    C8 C7 C6 . . 121.9(6) ?
    C8 C7 H7 . . 119.0 ?
    C6 C7 H7 . . 119.0 ?
    C7 C8 C9 . . 120.4(7) ?
    C7 C8 H8 . . 119.8 ?
    C9 C8 H8 . . 119.8 ?
    C10 C9 C8 . . 119.2(7) ?
    C10 C9 H9 . . 120.4 ?
    C8 C9 H9 . . 120.4 ?
    C9 C10 C11 . . 120.0(6) ?
    C9 C10 H10 . . 120.0 ?
    C11 C10 H10 . . 120.0 ?
    O1 C11 C10 . . 122.8(6) ?
    O1 C11 C6 . . 116.3(6) ?
    C10 C11 C6 . . 120.9(6) ?
    N4 C12 C13 . . 122.1(6) ?
    N4 C12 H12 . . 119.0 ?
    C13 C12 H12 . . 119.0 ?
    C12 C13 C14 . . 116.9(6) ?
    C12 C13 H13 . . 121.6 ?
    C14 C13 H13 . . 121.6 ?
    N5 C14 C13 . . 123.3(6) ?
    N5 C14 H14 . . 118.3 ?
    C13 C14 H14 . . 118.3 ?
    N6 C15 N5 . . 119.3(5) ?
    N6 C15 N4 . . 116.5(5) ?
    N5 C15 N4 . . 124.2(5) ?
    N6 C16 C17 . . 114.9(5) ?
    N6 C16 H16A . . 108.6 ?
    C17 C16 H16A . . 108.6 ?
    N6 C16 H16B . . 108.6 ?
    C17 C16 H16B . . 108.6 ?
    H16A C16 H16B . . 107.5 ?
    C18 C17 C22 . . 118.0(6) ?
    C18 C17 C16 . . 124.4(5) ?
    C22 C17 C16 . . 117.7(6) ?
    C17 C18 C19 . . 121.7(6) ?
    C17 C18 H18 . . 119.2 ?
    C19 C18 H18 . . 119.2 ?
    C18 C19 C20 . . 118.6(7) ?
    C18 C19 H19 . . 120.7 ?
    C20 C19 H19 . . 120.7 ?
    C21 C20 C19 . . 121.1(7) ?
    C21 C20 H20 . . 119.4 ?
    C19 C20 H20 . . 119.4 ?
    C22 C21 C20 . . 119.6(7) ?
    C22 C21 H21 . . 120.2 ?
    C20 C21 H21 . . 120.2 ?
    O2 C22 C21 . . 123.5(6) ?
    O2 C22 C17 . . 115.4(6) ?
    C21 C22 C17 . . 121.0(7) ?
    N7 C23 C24 . . 123.8(7) ?
    N7 C23 H23 . . 118.1 ?
    C24 C23 H23 . . 118.1 ?
    C25 C24 C23 . . 115.5(8) ?
    C25 C24 H24 . . 122.2 ?
    C23 C24 H24 . . 122.2 ?
    N8 C25 C24 . . 123.7(7) ?
    N8 C25 H25 . . 118.2 ?
    C24 C25 H25 . . 118.2 ?
    N9 C26 N7 . . 117.7(6) ?
    N9 C26 N8 . . 118.1(6) ?
    N7 C26 N8 . . 124.2(6) ?
    N9 C27 C28 . . 114.5(5) ?
    N9 C27 H27A . . 108.6 ?
    C28 C27 H27A . . 108.6 ?
    N9 C27 H27B . . 108.6 ?
    C28 C27 H27B . . 108.6 ?
    H27A C27 H27B . . 107.6 ?
    C29 C28 C33 . . 118.0(6) ?
    C29 C28 C27 . . 123.3(6) ?
    C33 C28 C27 . . 118.6(5) ?
    C30 C29 C28 . . 121.0(6) ?
    C30 C29 H29 . . 119.5 ?
    C28 C29 H29 . . 119.5 ?
    C29 C30 C31 . . 120.6(6) ?
    C29 C30 H30 . . 119.7 ?
    C31 C30 H30 . . 119.7 ?
    C30 C31 C32 . . 119.6(7) ?
    C30 C31 H31 . . 120.2 ?
    C32 C31 H31 . . 120.2 ?
    C31 C32 C33 . . 120.1(6) ?
    C31 C32 H32 . . 119.9 ?
    C33 C32 H32 . . 119.9 ?
    O3 C33 C32 . . 122.8(5) ?
    O3 C33 C28 . . 116.6(6) ?
    C32 C33 C28 . . 120.6(6) ?
loop_
    _geom_torsion_atom_site_label_1
    _geom_torsion_atom_site_label_2
    _geom_torsion_atom_site_label_3
    _geom_torsion_atom_site_label_4
    _geom_torsion_site_symmetry_1
    _geom_torsion_site_symmetry_2
    _geom_torsion_site_symmetry_3
    _geom_torsion_site_symmetry_4
    _geom_torsion
    _geom_torsion_publ_flag
    N1 Ag1 O4 N10 . . . . -128.7(6) ?
    N4 Ag1 O4 N10 . . . . 52.8(6) ?
    N7 Ag1 O4 N10 . . . . -32.9(6) ?
    N7 Ag1 N1 C1 . . . . 122.7(4) ?
    O4 Ag1 N1 C1 . . . . -147.1(4) ?
    N7 Ag1 N1 C4 . . . . -34.0(5) ?
    O4 Ag1 N1 C4 . . . . 56.2(4) ?
    N7 Ag1 N4 C12 . . . . 108.4(4) ?
    O4 Ag1 N4 C12 . . . . 18.7(5) ?
    N7 Ag1 N4 C15 . . . . -61.5(4) ?
    O4 Ag1 N4 C15 . . . . -151.3(4) ?
    N1 Ag1 N7 C23 . . . . 132.8(5) ?
    N4 Ag1 N7 C23 . . . . -52.8(5) ?
    O4 Ag1 N7 C23 . . . . 42.3(5) ?
    N1 Ag1 N7 C26 . . . . -12.2(5) ?
    N4 Ag1 N7 C26 . . . . 162.2(5) ?
    O4 Ag1 N7 C26 . . . . -102.7(5) ?
    Ag1 O4 N10 O6 . . . . 77.5(8) ?
    Ag1 O4 N10 O5 . . . . -106.3(7) ?
    C4 N1 C1 C2 . . . . 2.2(9) ?
    Ag1 N1 C1 C2 . . . . -156.3(5) ?
    N1 C1 C2 C3 . . . . 2.7(10) ?
    C4 N2 C3 C2 . . . . -0.2(10) ?
    C1 C2 C3 N2 . . . . -3.7(10) ?
    C5 N3 C4 N2 . . . . 0.7(9) ?
    C5 N3 C4 N1 . . . . 179.8(6) ?
    C3 N2 C4 N3 . . . . -175.2(6) ?
    C3 N2 C4 N1 . . . . 5.8(9) ?
    C1 N1 C4 N3 . . . . 174.3(5) ?
    Ag1 N1 C4 N3 . . . . -29.2(7) ?
    C1 N1 C4 N2 . . . . -6.7(9) ?
    Ag1 N1 C4 N2 . . . . 149.8(5) ?
    C4 N3 C5 C6 . . . . 74.2(8) ?
    N3 C5 C6 C7 . . . . 4.3(9) ?
    N3 C5 C6 C11 . . . . -176.3(5) ?
    C11 C6 C7 C8 . . . . -0.9(9) ?
    C5 C6 C7 C8 . . . . 178.6(6) ?
    C6 C7 C8 C9 . . . . 0.4(10) ?
    C7 C8 C9 C10 . . . . 0.2(11) ?
    C8 C9 C10 C11 . . . . -0.2(11) ?
    C9 C10 C11 O1 . . . . 179.4(6) ?
    C9 C10 C11 C6 . . . . -0.4(10) ?
    C7 C6 C11 O1 . . . . -178.9(6) ?
    C5 C6 C11 O1 . . . . 1.7(8) ?
    C7 C6 C11 C10 . . . . 0.9(9) ?
    C5 C6 C11 C10 . . . . -178.6(6) ?
    C15 N4 C12 C13 . . . . 1.4(9) ?
    Ag1 N4 C12 C13 . . . . -169.1(5) ?
    N4 C12 C13 C14 . . . . -0.9(10) ?
    C15 N5 C14 C13 . . . . 0.5(10) ?
    C12 C13 C14 N5 . . . . -0.1(10) ?
    C16 N6 C15 N5 . . . . 5.0(10) ?
    C16 N6 C15 N4 . . . . -175.2(6) ?
    C14 N5 C15 N6 . . . . 179.8(6) ?
    C14 N5 C15 N4 . . . . 0.1(9) ?
    C12 N4 C15 N6 . . . . 179.3(5) ?
    Ag1 N4 C15 N6 . . . . -10.6(7) ?
    C12 N4 C15 N5 . . . . -1.0(8) ?
    Ag1 N4 C15 N5 . . . . 169.1(4) ?
    C15 N6 C16 C17 . . . . -84.9(8) ?
    N6 C16 C17 C18 . . . . -1.4(9) ?
    N6 C16 C17 C22 . . . . 178.5(5) ?
    C22 C17 C18 C19 . . . . -1.3(9) ?
    C16 C17 C18 C19 . . . . 178.5(6) ?
    C17 C18 C19 C20 . . . . 1.2(10) ?
    C18 C19 C20 C21 . . . . -1.8(11) ?
    C19 C20 C21 C22 . . . . 2.4(11) ?
    C20 C21 C22 O2 . . . . 178.3(7) ?
    C20 C21 C22 C17 . . . . -2.5(11) ?
    C18 C17 C22 O2 . . . . -178.8(6) ?
    C16 C17 C22 O2 . . . . 1.3(8) ?
    C18 C17 C22 C21 . . . . 2.0(9) ?
    C16 C17 C22 C21 . . . . -177.9(6) ?
    C26 N7 C23 C24 . . . . 0.0(11) ?
    Ag1 N7 C23 C24 . . . . -148.3(7) ?
    N7 C23 C24 C25 . . . . 5.0(12) ?
    C26 N8 C25 C24 . . . . 0.5(12) ?
    C23 C24 C25 N8 . . . . -5.2(13) ?
    C27 N9 C26 N7 . . . . -170.8(6) ?
    C27 N9 C26 N8 . . . . 9.7(9) ?
    C23 N7 C26 N9 . . . . 175.1(6) ?
    Ag1 N7 C26 N9 . . . . -42.1(7) ?
    C23 N7 C26 N8 . . . . -5.5(9) ?
    Ag1 N7 C26 N8 . . . . 137.3(5) ?
    C25 N8 C26 N9 . . . . -175.4(6) ?
    C25 N8 C26 N7 . . . . 5.2(10) ?
    C26 N9 C27 C28 . . . . 68.8(8) ?
    N9 C27 C28 C29 . . . . 7.2(9) ?
    N9 C27 C28 C33 . . . . -172.4(5) ?
    C33 C28 C29 C30 . . . . -3.0(9) ?
    C27 C28 C29 C30 . . . . 177.4(6) ?
    C28 C29 C30 C31 . . . . 2.1(11) ?
    C29 C30 C31 C32 . . . . -1.2(11) ?
    C30 C31 C32 C33 . . . . 1.3(10) ?
    C31 C32 C33 O3 . . . . 179.3(6) ?
    C31 C32 C33 C28 . . . . -2.3(10) ?
    C29 C28 C33 O3 . . . . -178.4(5) ?
    C27 C28 C33 O3 . . . . 1.2(8) ?
    C29 C28 C33 C32 . . . . 3.1(9) ?
    C27 C28 C33 C32 . . . . -177.3(6) ?
loop_
    _geom_hbond_atom_site_label_D
    _geom_hbond_atom_site_label_H
    _geom_hbond_atom_site_label_A
    _geom_hbond_site_symmetry_A
    _geom_hbond_distance_DH
    _geom_hbond_distance_HA
    _geom_hbond_distance_DA
    _geom_hbond_angle_DHA
    O1 H1o N8 2_665 0.840(10)
                            2.00(3) 2.800(7) 158(9)
    O2 H2o N5 2_776 0.840(10)
                            1.950(10)
                                    2.788(6) 177(9)
    O3 H3o N2 2_765 0.840(10)
                            1.99(2) 2.818(6) 171(8)
    N3 H3n O4 . 0.880(10)
                        2.22(2) 3.073(7) 164(6)
    N6 H6n O5 1_655 0.880(10)
                            2.09(4) 2.879(8) 149(6)
    N9 H9n O6 1_655 0.880(10)
                            2.28(4) 3.033(8) 143(6)
