# Supplementary material for: Tris{2-[(pyrimidin-2-yl-κN)amino­meth­yl]phenol}silver(I) nitrate
Source: Acta Crystallogr Sect E Struct Rep Online. 2012 Nov 28;68(Pt 12):m1543. doi: 10.1107/S1600536812046119 (PMC3588784; doi:10.1107/S1600536812046119)
Supplement: Supplementary file 2 [file e-68-m1543-Isup2.hkl]

# 
# h,k,l, Fc-squared, Fo-squared, sigma(Fo-squared) and status flag 
# 
data_I
_shelx_title '  P-1  1.40/0.95 peak/hole Ag1' 
_shelx_refln_list_code          4 
_shelx_F_calc_maximum      174.70 
_exptl_crystal_F_000       792.00 
_reflns_d_resolution_high  0.7703 
 
loop_ 
 _symmetry_equiv_pos_as_xyz 
 'x, y, z' 
 '-x, -y, -z' 
 
_cell_length_a     7.5987 
_cell_length_b    13.7931 
_cell_length_c    16.1308 
_cell_angle_alpha  89.159 
_cell_angle_beta   88.236 
_cell_angle_gamma  82.777 
 
_shelx_F_squared_multiplier     1.000 
 
loop_ 
 _refln_index_h 
 _refln_index_k 
 _refln_index_l 
 _refln_F_squared_calc 
 _refln_F_squared_meas 
 _refln_F_squared_sigma 
 _refln_observed_status 
   2   0   0      830.67      763.46     12.59 o 
   3   0   0     2583.80     2549.68     36.17 o 
   4   0   0      209.26      216.89     10.90 o 
   5   0   0      412.85      426.34     16.99 o 
   6   0   0      250.68      237.51     83.12 o 
   7   0   0       50.24       28.71     24.55 o 
   8   0   0        5.51       -3.11     20.83 o 
   9   0   0        6.46      -13.12     28.22 o 
  -9   1   0        0.31       45.17     57.17 o 
  -8   1   0       54.94       52.60     49.93 o 
  -7   1   0       35.15       15.07     15.73 o 
  -6   1   0       39.89       20.18     13.22 o 
  -5   1   0      274.84      279.42     15.57 o 
  -4   1   0     1627.99     1716.55     23.97 o 
  -3   1   0     1783.49     1723.98     30.93 o 
  -2   1   0     1136.60     1199.72     28.22 o 
  -1   1   0    14155.56    14914.86    184.30 o 
   2   1   0    22548.98    24639.40    255.38 o 
   3   1   0     1234.50     1181.20     17.21 o 
   4   1   0     1254.35     1316.41     36.07 o 
   5   1   0     1788.24     1905.91     27.81 o 
   6   1   0        7.45       -0.41      8.54 o 
   7   1   0      340.46      307.77     92.38 o 
   8   1   0        0.13       17.81     18.13 o 
   9   1   0        5.61       29.38     31.61 o 
  -9   2   0       27.62       72.03     41.81 o 
  -8   2   0      328.34       14.83     48.02 o 
  -7   2   0       11.47        5.83     16.54 o 
  -6   2   0      168.07      217.18     20.06 o 
  -5   2   0      138.96      148.93     15.19 o 
  -4   2   0      620.42      603.19     14.73 o 
  -3   2   0      238.92      238.60      9.75 o 
  -2   2   0     1329.56     1288.68     23.71 o 
  -1   2   0      656.42      660.75     43.04 o 
   1   2   0     5684.58     5543.84     41.65 o 
   2   2   0    28175.52    32606.35    778.55 o 
   3   2   0       10.47       12.24      6.92 o 
   4   2   0     4153.77     4303.54     48.16 o 
   5   2   0      429.70      438.36     18.87 o 
   6   2   0      383.36      400.48     24.38 o 
   7   2   0        3.33        8.41     11.52 o 
   8   2   0      124.46       34.73     32.06 o 
   9   2   0       45.67        4.01     50.28 o 
  -9   3   0       24.66       51.99     70.83 o 
  -8   3   0       70.55        3.73     44.44 o 
  -7   3   0       61.09       68.21     34.42 o 
  -6   3   0      759.65      790.69     36.86 o 
  -5   3   0       12.47       18.75     17.16 o 
  -4   3   0      938.16      873.86     28.40 o 
  -3   3   0     2028.19     1869.94     49.75 o 
  -2   3   0     1529.57     1427.09     18.34 o 
  -1   3   0     3095.90     2974.69     64.48 o 
   0   3   0      465.48      531.22     21.84 o 
   1   3   0     1632.74     1647.83     20.89 o 
   2   3   0    12739.09    13133.93     98.32 o 
   3   3   0      151.08      171.53      4.88 o 
   4   3   0     2964.86     2845.94     27.87 o 
   5   3   0       93.88       97.29     11.92 o 
   6   3   0      105.54       86.40     18.75 o 
   7   3   0      571.96      599.32     33.43 o 
   8   3   0       44.64       35.01     13.01 o 
   9   3   0       30.84      108.84     80.66 o 
  -9   4   0       22.45      -73.57     80.43 o 
  -8   4   0       10.31        0.36     26.46 o 
  -7   4   0      276.19      262.27     48.30 o 
  -6   4   0      765.15      785.86     29.38 o 
  -5   4   0        9.84       -0.23      7.57 o 
  -4   4   0     1956.52     1964.30     81.99 o 
  -3   4   0      854.95      802.20     16.39 o 
  -2   4   0      143.81      135.97     20.46 o 
  -1   4   0     3002.22     2790.31     76.92 o 
   0   4   0      685.03      750.07     22.33 o 
   1   4   0     3451.56     3357.77     32.19 o 
   2   4   0     2893.20     2740.53     28.28 o 
   3   4   0     2384.52     2538.35     24.39 o 
   4   4   0     4235.89     4144.73     65.47 o 
   5   4   0        4.10        7.74      5.98 o 
   6   4   0     1351.54     1455.90     29.00 o 
   7   4   0      169.33      147.81     20.27 o 
   8   4   0        3.18       -4.07      8.73 o 
   9   4   0       78.22       85.52     51.80 o 
  -9   5   0        5.48       -2.33     36.77 o 
  -8   5   0       37.08       67.63     73.06 o 
  -7   5   0      369.92      306.31     55.26 o 
  -6   5   0      634.94      717.34     61.38 o 
  -5   5   0      278.82      281.15     25.65 o 
  -4   5   0     2282.53     2295.85     74.89 o 
  -3   5   0     1811.53     1847.45     23.71 o 
  -2   5   0     1571.92     1365.22     47.66 o 
  -1   5   0     1437.43     1361.92     24.59 o 
   0   5   0     1787.47     1724.58     25.98 o 
   1   5   0     1805.91     1881.68     31.54 o 
   2   5   0     3024.79     3180.79     57.43 o 
   3   5   0     1729.06     1677.99     33.99 o 
   4   5   0     2426.51     2411.89     71.04 o 
   5   5   0       10.92       30.46     17.75 o 
   6   5   0     1185.57     1197.66     92.25 o 
   7   5   0        6.91       -3.74     21.87 o 
   8   5   0      191.46      210.13     55.90 o 
   9   5   0       67.49      222.93    104.70 o 
  -8   6   0        0.85       25.90     43.89 o 
  -7   6   0       72.88      100.21     75.17 o 
  -6   6   0       16.35       31.17     35.80 o 
  -5   6   0     1193.53     1331.99    106.10 o 
  -4   6   0     1099.46     1129.42     37.07 o 
  -3   6   0      382.28      375.76     11.97 o 
  -2   6   0     3150.35     3094.59     35.65 o 
  -1   6   0     2753.33     2691.42     38.30 o 
   0   6   0     2780.20     2801.04     41.99 o 
   1   6   0     1150.33     1080.70     26.00 o 
   2   6   0        4.33       10.09      4.66 o 
   3   6   0       74.25       69.39      6.63 o 
   4   6   0      129.08      124.23     24.82 o 
   5   6   0      135.86      158.71     29.76 o 
   6   6   0      225.37      294.32     32.97 o 
   7   6   0       35.53       23.95     38.04 o 
   8   6   0      192.26      368.29    103.39 o 
   9   6   0        7.02       33.23     51.13 o 
  -8   7   0       11.25       41.29     78.79 o 
  -7   7   0        1.57       76.48     48.51 o 
  -6   7   0        6.17       12.42     34.90 o 
  -5   7   0      260.22      245.87     48.18 o 
  -4   7   0     1092.20     1213.17     65.80 o 
  -3   7   0      197.50      209.68     57.71 o 
  -2   7   0     2249.88     2296.39     43.79 o 
  -1   7   0      110.82      119.44      9.48 o 
   0   7   0     5089.24     4853.08     68.31 o 
   1   7   0     3457.58     3444.71     54.02 o 
   2   7   0        4.32        6.95      5.94 o 
   3   7   0      132.48      126.57      9.47 o 
   4   7   0        8.68        9.49      6.56 o 
   5   7   0      479.16      451.97     40.34 o 
   6   7   0      214.48      246.76     47.70 o 
   7   7   0       23.13      -24.05     38.10 o 
   8   7   0      145.95      272.02    101.51 o 
   9   7   0        4.46      132.08    104.11 o 
  -7   8   0      106.26      194.84     62.17 o 
  -5   8   0       25.76       21.31     34.09 o 
  -4   8   0      583.57      681.02     59.07 o 
  -3   8   0      799.18      748.63     56.01 o 
  -2   8   0       37.03       41.90      9.51 o 
  -1   8   0        9.76       21.60     11.89 o 
   0   8   0     3097.93     3002.48     52.10 o 
   1   8   0     1221.02     1262.31     59.42 o 
   2   8   0     3630.78     3577.62     44.83 o 
   3   8   0     2335.91     2364.16     46.57 o 
   4   8   0       64.91       51.63      8.59 o 
   5   8   0      523.94      594.95     88.06 o 
   6   8   0       90.72       58.85     63.14 o 
   7   8   0        1.99      -42.59     44.24 o 
   8   8   0       82.44      110.53     58.71 o 
   9   8   0        0.03        3.87     71.06 o 
  -7   9   0       11.46      121.63     61.10 o 
  -6   9   0        1.30      -10.07     39.85 o 
  -5   9   0       98.92      121.58     78.59 o 
  -4   9   0        0.01       33.71     34.81 o 
  -3   9   0      182.70      215.49     45.87 o 
  -2   9   0      661.62      779.83     44.84 o 
  -1   9   0      768.54      722.70     28.25 o 
   0   9   0     2417.34     2434.03    101.37 o 
   1   9   0       52.88       59.98     11.48 o 
   2   9   0     3784.63     3753.37     53.96 o 
   3   9   0      735.91      816.89     39.97 o 
   4   9   0      204.76      204.98     13.02 o 
   5   9   0      530.23      554.25     90.69 o 
   6   9   0       89.00      105.48     73.40 o 
   7   9   0      135.66      157.71     58.53 o 
   8   9   0       37.21      152.76     63.83 o 
   9   9   0       24.48      138.54     72.64 o 
  -7  10   0        1.95      -49.07     59.11 o 
  -6  10   0      109.32      142.69     63.19 o 
  -5  10   0      128.70      170.03     92.26 o 
  -4  10   0       84.69       75.67     68.19 o 
  -3  10   0       99.90       24.84     55.16 o 
  -2  10   0        9.45        8.03     11.55 o 
  -1  10   0     1268.12     1327.10     44.78 o 
   0  10   0      421.57      503.26     24.03 o 
   1  10   0        1.19       15.96     22.10 o 
   2  10   0     3088.63     3059.66     53.82 o 
   3  10   0        0.60       -9.90      9.90 o 
   4  10   0     1268.23     1223.60     55.05 o 
   5  10   0      938.65     1080.48    117.13 o 
   7  10   0      129.37      256.08     65.97 o 
   8  10   0       12.56      -54.20     58.61 o 
  -6  11   0      155.10      147.85     68.17 o 
  -5  11   0       20.00       76.97     54.50 o 
  -4  11   0      129.11       93.55     51.31 o 
  -3  11   0        6.72       74.15     42.53 o 
  -2  11   0        4.13      -11.72     21.23 o 
  -1  11   0      707.92      765.27     35.88 o 
   0  11   0       71.23       55.77     41.37 o 
   1  11   0      757.40      796.60     29.91 o 
   2  11   0      240.79      267.41     48.66 o 
   3  11   0       43.04       35.17     13.63 o 
   4  11   0     1399.32     1301.06     46.75 o 
   5  11   0       29.88       29.88      7.99 o 
   6  11   0      154.69      204.17     59.28 o 
   7  11   0      262.16      348.38     77.66 o 
   8  11   0       12.53       34.51     58.28 o 
  -6  12   0       61.02       55.09     64.09 o 
  -5  12   0        7.03       34.88     52.15 o 
  -4  12   0      321.90      408.11     75.08 o 
  -3  12   0      143.33      138.54     51.48 o 
  -2  12   0       37.82       36.38     16.09 o 
  -1  12   0       23.95       36.51     23.68 o 
   0  12   0       79.48       65.57     16.05 o 
   1  12   0      124.22      146.39     21.25 o 
   2  12   0       11.55        0.29     12.63 o 
   3  12   0      111.71      118.51     20.09 o 
   4  12   0      226.42      193.34     43.95 o 
   5  12   0        7.44        9.21      9.28 o 
   6  12   0      317.41      367.70     71.95 o 
   7  12   0       58.37      113.52     66.01 o 
   8  12   0       25.70      209.10     83.33 o 
  -2  13   0      450.77      388.90     28.96 o 
  -1  13   0       88.97       84.79     18.94 o 
   0  13   0       41.10       16.74     18.25 o 
   1  13   0       91.18       50.90     23.02 o 
   2  13   0       98.38       60.05     23.99 o 
   3  13   0      107.50       67.33     33.31 o 
   4  13   0       72.09       78.68     22.97 o 
   5  13   0       12.59        9.47     10.16 o 
   6  13   0       52.90       64.83     54.48 o 
   7  13   0       12.05       69.39     62.48 o 
  -5  14   0       68.30       42.87     64.62 o 
  -4  14   0       59.56       93.14     66.06 o 
  -3  14   0        0.85       -9.47     43.37 o 
  -2  14   0      339.91      280.94    120.70 o 
  -1  14   0       86.08       59.03     27.51 o 
   0  14   0       98.10      128.83     23.93 o 
   1  14   0      590.21      589.24     64.03 o 
   2  14   0        0.16      -16.74     25.29 o 
   3  14   0       85.96       52.39     28.06 o 
   4  14   0      101.27       62.22     20.71 o 
   5  14   0        4.67       32.42     46.35 o 
   6  14   0       91.71       64.09     94.77 o 
   7  14   0        0.13      132.13    116.07 o 
  -4  15   0        8.13       -0.02     27.48 o 
  -3  15   0       17.12        0.32     36.89 o 
  -2  15   0      214.88      196.53    156.61 o 
  -1  15   0       19.02       39.98     28.07 o 
   0  15   0      277.35      286.62     36.79 o 
   1  15   0       96.51       70.23     34.65 o 
   2  15   0       54.82       45.53     23.45 o 
   3  15   0       48.03       55.82     23.76 o 
   4  15   0       14.00       26.38     42.46 o 
   5  15   0       10.06      -27.65     48.49 o 
   6  15   0       34.55      -64.08     64.08 o 
  -3  16   0        9.70       87.20     68.24 o 
  -2  16   0       42.82       -1.46     40.00 o 
  -1  16   0        0.50       90.99     58.01 o 
   0  16   0      168.34      136.31     29.24 o 
   1  16   0       58.75       60.82     25.90 o 
   2  16   0       15.72       -0.47     16.73 o 
   3  16   0       62.48       66.29     25.94 o 
   4  16   0        4.02      -16.41     31.40 o 
   5  16   0       57.01       74.15     95.85 o 
  -1  17   0       25.52       67.38     57.48 o 
   0  17   0      161.76      240.44     60.65 o 
   1  17   0       11.98       27.26     25.22 o 
   2  17   0      130.46      136.53     33.35 o 
   3  17   0       37.99       43.88     36.64 o 
   4  17   0        3.54       27.82     50.26 o 
  -4 -17   1       97.30       72.56     57.76 o 
  -3 -17   1       11.14       68.15     32.63 o 
  -2 -17   1      143.48      162.90     35.26 o 
  -1 -17   1       21.45       53.09     33.89 o 
   0 -17   1       28.16       11.40     20.00 o 
   1 -17   1       43.09      133.21     56.64 o 
  -5 -16   1       72.05       63.47     93.61 o 
  -4 -16   1       40.73       61.83     24.00 o 
  -3 -16   1       51.12       76.06     37.32 o 
  -2 -16   1      156.27       96.46     44.97 o 
  -1 -16   1        4.60       41.20     29.93 o 
   0 -16   1       83.38      111.97     31.67 o 
   1 -16   1       69.56      145.69     59.60 o 
   2 -16   1       78.73       -0.73     39.27 o 
   3 -16   1        2.75      -30.60     58.26 o 
  -6 -15   1        8.62      -33.05     56.08 o 
  -5 -15   1       49.90       78.28     58.27 o 
  -4 -15   1        0.38       23.78     25.41 o 
  -3 -15   1       84.51       89.73     44.20 o 
  -2 -15   1      219.19      132.84     55.13 o 
  -1 -15   1       42.51       37.48     27.57 o 
   0 -15   1      299.07      288.68     29.57 o 
   1 -15   1       13.47       13.82     17.42 o 
   2 -15   1      191.45      139.85    121.68 o 
   3 -15   1       55.20        1.08     39.52 o 
   4 -15   1       10.00        0.56     43.11 o 
  -6 -14   1       18.94       72.48     93.91 o 
  -5 -14   1       41.31       71.37     52.69 o 
  -4 -14   1       70.33       86.60     28.39 o 
  -3 -14   1      136.68      110.66     26.39 o 
  -2 -14   1       28.51       14.46     16.47 o 
  -1 -14   1      154.00      163.47     27.72 o 
   0 -14   1      398.39      418.33     29.77 o 
   1 -14   1        2.46        7.58     20.22 o 
   2 -14   1      197.94      158.64     88.26 o 
   3 -14   1       28.00      -11.89     30.74 o 
   4 -14   1      118.44       27.84     38.76 o 
   5 -14   1       70.09       95.03     73.11 o 
  -7 -13   1        5.67       69.90     62.36 o 
  -6 -13   1       33.35       51.75     54.23 o 
  -5 -13   1       28.45       25.49     11.48 o 
  -4 -13   1       59.70       75.84     24.33 o 
  -3 -13   1       78.21       61.59     19.28 o 
  -2 -13   1       55.62       66.59     20.72 o 
  -1 -13   1      319.70      330.80     28.00 o 
   0 -13   1       24.21       32.79     18.47 o 
   1 -13   1      174.71      184.93     27.10 o 
   2 -13   1       95.19       61.19     30.42 o 
   3 -13   1       88.88       -3.01     36.21 o 
   4 -13   1      190.90       -0.40     36.28 o 
   5 -13   1       17.55       45.16     57.68 o 
  -8 -12   1       23.39      115.37     72.89 o 
  -7 -12   1        6.02       12.31     48.05 o 
  -6 -12   1      199.55      318.55     70.55 o 
  -5 -12   1       43.40       32.43     22.01 o 
  -4 -12   1      134.51       64.78     32.13 o 
  -3 -12   1       56.60       52.80     16.76 o 
  -2 -12   1      375.95      348.03     28.75 o 
  -1 -12   1      101.08       77.01     17.40 o 
   0 -12   1      595.21      634.34     36.43 o 
   1 -12   1      753.83      759.73     33.52 o 
   2 -12   1      359.90      354.69     61.60 o 
   3 -12   1      127.16       76.65     59.57 o 
   4 -12   1       62.64      105.21     54.90 o 
   5 -12   1        8.07       39.31     53.41 o 
   6 -12   1       30.76       24.94     55.65 o 
  -8 -11   1       40.20      128.02     71.36 o 
  -7 -11   1       56.73       56.27     52.64 o 
  -6 -11   1       65.78      181.02     58.44 o 
  -5 -11   1        9.64        4.09     10.19 o 
  -4 -11   1      532.43      527.06     28.17 o 
  -3 -11   1       18.72       12.92     15.47 o 
  -2 -11   1       41.89       33.67     15.35 o 
  -1 -11   1     1694.27     1722.14     45.36 o 
   0 -11   1       83.80       91.34     19.36 o 
   1 -11   1      238.34      231.50     69.07 o 
   2 -11   1      727.78      739.00    123.47 o 
   3 -11   1       12.71       14.80     36.25 o 
   4 -11   1       94.63      112.75     77.76 o 
   5 -11   1       59.97       79.46     53.77 o 
   6 -11   1       22.17       -5.57     44.77 o 
  -8 -10   1       72.37       64.37     58.95 o 
  -7 -10   1       53.07      -16.67     43.72 o 
  -5 -10   1      268.00      208.26     21.86 o 
  -4 -10   1     1243.67     1226.62     45.80 o 
  -3 -10   1       41.36       31.34     12.31 o 
  -2 -10   1      832.39      836.04     27.48 o 
  -1 -10   1      691.35      717.33     35.27 o 
   0 -10   1      449.74      505.82     32.66 o 
   1 -10   1      176.46      178.03     23.38 o 
   2 -10   1      234.62      262.63     46.34 o 
   3 -10   1      241.71      222.09     13.77 o 
   4 -10   1      167.08      166.02     52.72 o 
   6 -10   1      274.60      334.89     73.53 o 
   7 -10   1        0.45        8.62     48.24 o 
  -8  -9   1       14.10       -5.39     41.92 o 
  -7  -9   1      159.49      259.52     62.86 o 
  -6  -9   1      141.70      111.39     75.18 o 
  -5  -9   1      373.41      342.05     26.56 o 
  -4  -9   1      354.72      367.27     29.11 o 
  -3  -9   1       65.48       70.72     12.15 o 
  -2  -9   1     4447.85     4524.53     62.99 o 
  -1  -9   1      453.31      477.01     23.86 o 
   0  -9   1      954.95      976.07     31.17 o 
   1  -9   1     1011.95      999.69     37.95 o 
   2  -9   1        5.19       24.74     13.89 o 
   3  -9   1      424.82      400.64     29.32 o 
   4  -9   1       36.91       -2.58     29.00 o 
   5  -9   1       75.52       95.75     45.31 o 
   6  -9   1        5.46       63.55     78.40 o 
   7  -9   1        6.72       31.49     50.94 o 
  -8  -8   1       94.04      124.64     59.25 o 
  -7  -8   1      101.30       39.03     43.21 o 
  -6  -8   1        0.47      -10.75     50.97 o 
  -5  -8   1      580.48      620.07    109.14 o 
  -4  -8   1      494.74      495.21     39.13 o 
  -3  -8   1      841.93      838.39     33.18 o 
  -2  -8   1     8917.87     8455.39     86.73 o 
  -1  -8   1        4.18        0.43      8.20 o 
   0  -8   1     2674.31     2464.43     55.96 o 
   1  -8   1      396.12      379.58     16.82 o 
   2  -8   1      145.94      169.31     29.88 o 
   3  -8   1      713.70      764.72     56.98 o 
   4  -8   1       49.57       55.35     37.30 o 
   5  -8   1       37.55       69.66     40.10 o 
   7  -8   1       23.27       80.38     53.26 o 
  -9  -7   1        0.28        0.43     37.08 o 
  -8  -7   1       83.70      140.18     56.29 o 
  -7  -7   1       11.84      -12.44     35.57 o 
  -6  -7   1      206.48      216.06     74.76 o 
  -5  -7   1      483.07      447.20     24.02 o 
  -4  -7   1       39.01       36.88     18.09 o 
  -3  -7   1      616.56      526.41     22.18 o 
  -2  -7   1     6411.55     6294.84     84.78 o 
  -1  -7   1       96.16       96.99     28.99 o 
   0  -7   1     3238.17     2969.17     44.16 o 
   1  -7   1     1254.28     1254.94     48.25 o 
   2  -7   1     2916.41     3040.31    113.67 o 
   3  -7   1      982.91      969.66     55.70 o 
   4  -7   1      337.69      328.23     13.29 o 
   5  -7   1      435.54      426.72     21.40 o 
   6  -7   1      198.29       79.78     70.92 o 
   7  -7   1        7.17      109.20     51.77 o 
   8  -7   1        1.39       36.87     77.74 o 
  -9  -6   1        1.88       18.84     46.57 o 
  -8  -6   1      131.25      203.06     91.50 o 
  -7  -6   1      146.13      117.11     45.38 o 
  -6  -6   1       17.39      -22.73     49.86 o 
  -5  -6   1      560.83      507.25     22.19 o 
  -4  -6   1      300.09      365.27     33.36 o 
  -3  -6   1     1468.12     1334.07     32.16 o 
  -2  -6   1      590.55      542.58     22.54 o 
  -1  -6   1      273.84      259.54     17.34 o 
   0  -6   1     3589.10     3319.78     44.47 o 
   1  -6   1      809.51      814.66     54.72 o 
   2  -6   1     5289.20     5183.96    111.99 o 
   3  -6   1      540.66      520.24     23.35 o 
   4  -6   1      581.72      593.52     58.41 o 
   5  -6   1      810.84      814.09     28.45 o 
   6  -6   1       12.45       -4.48     13.90 o 
   7  -6   1      135.08      164.45     51.81 o 
   8  -6   1       60.61      152.20     55.85 o 
  -9  -5   1       69.22       57.17     80.62 o 
  -8  -5   1      311.44      370.07     63.59 o 
  -7  -5   1       11.15        1.42      8.92 o 
  -6  -5   1      592.97      622.73     47.06 o 
  -5  -5   1      167.94      142.13     23.81 o 
  -4  -5   1       49.44       48.56      6.43 o 
  -3  -5   1     1216.53     1133.59     17.22 o 
  -2  -5   1      163.80      136.67      9.57 o 
  -1  -5   1        4.66       17.09     14.12 o 
   1  -5   1      792.96      734.87     31.95 o 
   2  -5   1     7126.68     6452.17    124.71 o 
   3  -5   1        0.70        8.24      7.63 o 
   4  -5   1      936.19      995.82     35.62 o 
   5  -5   1      384.82      313.38     22.35 o 
   6  -5   1      375.68      414.57     29.40 o 
   7  -5   1      177.19      162.63     20.86 o 
   8  -5   1        2.87       38.13     41.43 o 
   9  -5   1       15.06       54.43     35.36 o 
  -9  -4   1      198.20      261.58     65.28 o 
  -8  -4   1      113.09      103.79     70.08 o 
  -7  -4   1       25.73       27.10     16.35 o 
  -6  -4   1     1852.32     1891.28     45.29 o 
  -5  -4   1      239.00      232.16     12.09 o 
  -4  -4   1       14.41       25.16     11.53 o 
  -3  -4   1     5713.18     5733.23     48.29 o 
  -2  -4   1     4248.54     4280.71     40.25 o 
  -1  -4   1      826.05      752.77     16.68 o 
   1  -4   1     2445.71     2311.68     52.76 o 
   2  -4   1     2064.05     1921.67     70.85 o 
   3  -4   1      242.80      223.56      9.96 o 
   4  -4   1     2047.02     2166.34     50.31 o 
   5  -4   1      287.90      266.36     51.32 o 
   6  -4   1      276.93      314.68     25.93 o 
   7  -4   1      180.26      176.69     43.89 o 
   8  -4   1        0.00       11.73     53.11 o 
   9  -4   1       34.68      128.79     45.74 o 
  -9  -3   1      105.13      160.57     85.68 o 
  -8  -3   1      173.27       84.61     48.93 o 
  -7  -3   1      428.82      422.60     25.45 o 
  -6  -3   1      517.95      536.23     17.82 o 
  -5  -3   1      424.03      442.67     15.04 o 
  -4  -3   1     2017.61     1969.65     40.68 o 
  -3  -3   1       61.41       61.15      8.18 o 
  -2  -3   1        1.75       10.67      4.09 o 
  -1  -3   1     2456.49     2390.99     24.04 o 
   0  -3   1     2712.25     2386.20     42.00 o 
   2  -3   1     4825.62     4779.05     87.14 o 
   3  -3   1     1316.02     1162.98     30.76 o 
   4  -3   1     1998.01     1874.72     38.44 o 
   5  -3   1       58.62       69.26     39.46 o 
   6  -3   1      472.86      470.55     38.04 o 
   7  -3   1      197.17      162.69     35.56 o 
   8  -3   1        2.70       19.05     20.95 o 
   9  -3   1       40.06      104.90     33.82 o 
  -9  -2   1       84.51        0.57     45.72 o 
  -8  -2   1        2.00       -6.28     15.67 o 
  -7  -2   1      165.04      154.37     26.27 o 
  -6  -2   1      743.63      739.48     23.94 o 
  -5  -2   1      301.81      302.94     14.66 o 
  -4  -2   1     2336.20     2290.40     24.65 o 
  -3  -2   1      636.31      596.66     11.27 o 
  -2  -2   1     4044.71     3973.97     31.05 o 
  -1  -2   1     8425.31     8323.55     61.67 o 
   0  -2   1     8588.50     8342.89     75.56 o 
   2  -2   1     2399.34     2340.10     28.22 o 
   3  -2   1      661.73      608.09     15.13 o 
   4  -2   1       52.31      350.84    208.02 o 
   5  -2   1        3.24       -0.12      8.03 o 
   6  -2   1      931.47     1061.62     40.37 o 
   7  -2   1      125.53       99.70     25.58 o 
   8  -2   1       65.13       46.42     39.66 o 
   9  -2   1       76.56       66.90     34.81 o 
  -9  -1   1       43.26       39.88     28.10 o 
  -8  -1   1        0.86        0.87     16.29 o 
  -7  -1   1      169.56      125.60     81.41 o 
  -6  -1   1      765.49      787.23     39.90 o 
  -5  -1   1      952.83      966.59     18.13 o 
  -4  -1   1     3923.80     4003.61     40.16 o 
  -3  -1   1        6.32       -4.46      5.66 o 
  -2  -1   1      684.58      671.39     13.04 o 
  -1  -1   1     2511.86     2344.65     29.33 o 
   2  -1   1     2876.47     2600.57     34.44 o 
   3  -1   1      492.17      473.69     13.81 o 
   4  -1   1     2819.51     2792.82     35.34 o 
   5  -1   1      244.39      257.97     15.85 o 
   6  -1   1      843.49      955.81     48.53 o 
   7  -1   1        0.88       -1.59     12.62 o 
   8  -1   1      304.82      301.62     30.29 o 
   9  -1   1       29.77       73.03     32.07 o 
  -9   0   1       36.31       52.93     34.71 o 
  -8   0   1        0.13       -4.58     18.97 o 
  -7   0   1       44.06        3.71     16.04 o 
  -6   0   1       16.56       21.02     11.55 o 
  -5   0   1     1676.13     1839.22     29.20 o 
  -4   0   1     2522.33     2412.78     29.06 o 
  -3   0   1       43.43       54.98      5.93 o 
  -2   0   1     6484.77     6499.43     50.55 o 
  -1   0   1     2039.67     2021.56     21.36 o 
   2   0   1    10074.40    10293.45     84.82 o 
   3   0   1     4842.71     4965.24     49.05 o 
   4   0   1        6.10       18.96      9.74 o 
   5   0   1      122.06      114.87     15.50 o 
   6   0   1      664.26      754.93     31.68 o 
   7   0   1        0.29      -22.27     22.27 o 
   8   0   1      487.34      451.86     50.04 o 
   9   0   1        3.25       11.87     70.21 o 
  -9   1   1        2.06       46.61     59.98 o 
  -8   1   1       52.11       46.87     32.11 o 
  -7   1   1      121.13        1.37     15.72 o 
  -6   1   1      137.67        3.72     15.31 o 
  -5   1   1      342.62      334.66     14.99 o 
  -4   1   1       77.13       81.56      8.73 o 
  -3   1   1     6151.53     6234.18     49.89 o 
  -2   1   1    30519.88    34357.17    262.67 o 
  -1   1   1       10.74       12.47      2.32 o 
   1   1   1      560.91      536.94     11.15 o 
   2   1   1      286.54      250.58      8.37 o 
   3   1   1     4181.02     4059.40     44.43 o 
   4   1   1      160.79      188.29     12.25 o 
   5   1   1     1519.92     1651.20     55.16 o 
   6   1   1      120.12      116.61     17.07 o 
   7   1   1      199.67      180.94     62.86 o 
   8   1   1       77.34       68.16     20.54 o 
   9   1   1        4.83       31.40     20.60 o 
  -9   2   1       39.38       94.95     71.36 o 
  -8   2   1       46.15       -7.81     45.18 o 
  -7   2   1       87.37        1.46     22.03 o 
  -6   2   1      145.24       79.33     30.09 o 
  -5   2   1      165.42      180.76     16.85 o 
  -4   2   1      951.98      999.58     20.15 o 
  -3   2   1     7922.18     8159.30     62.77 o 
  -2   2   1     4252.59     4009.08     35.88 o 
  -1   2   1        1.37      -13.26     13.26 o 
   0   2   1    18286.73    20518.35    134.05 o 
   1   2   1     2257.09     2208.94     14.62 o 
   2   2   1     7919.23     7988.77    225.02 o 
   3   2   1      659.98      705.81     82.85 o 
   4   2   1      475.54      472.96     24.08 o 
   5   2   1     2211.40     2409.67     39.32 o 
   6   2   1        3.08       13.37     11.98 o 
   7   2   1       13.41       12.01     15.69 o 
   8   2   1      129.66       94.40     23.75 o 
  -9   3   1        2.55      -10.46     57.64 o 
  -8   3   1       70.89       -3.40     29.58 o 
  -7   3   1       14.55       -9.90     27.24 o 
  -6   3   1      516.44      524.52     47.75 o 
  -5   3   1       70.24       69.54     32.46 o 
  -4   3   1      599.70      541.82     17.03 o 
  -3   3   1     3340.92     3457.33     35.40 o 
  -2   3   1        4.29      -16.36     16.36 o 
  -1   3   1     2283.21     2097.84     73.78 o 
   0   3   1     3636.29     3519.97     26.90 o 
   1   3   1     2366.79     2124.63     18.10 o 
   2   3   1    15607.21    16073.43    187.61 o 
   3   3   1     1090.13     1046.23     67.89 o 
   4   3   1     1657.40     1539.70     23.61 o 
   5   3   1     2130.80     2330.52     32.59 o 
   6   3   1        1.69       -5.12      6.30 o 
   7   3   1      341.03      380.58     19.03 o 
   8   3   1        6.58       10.85     12.15 o 
   9   3   1        2.18      111.89     50.11 o 
  -9   4   1        6.37       22.75     68.41 o 
  -8   4   1       62.06        6.25     33.26 o 
  -7   4   1        7.45        6.76     45.43 o 
  -6   4   1      555.67      577.86     53.15 o 
  -5   4   1      383.58      400.82     35.15 o 
  -4   4   1     1177.58     1193.37     36.35 o 
  -3   4   1     1980.27     1749.13     44.10 o 
  -2   4   1      127.93      148.32     18.93 o 
  -1   4   1      265.24      235.69      6.78 o 
   0   4   1     4072.47     3659.76     54.81 o 
   1   4   1    11978.36    11497.96     96.62 o 
   2   4   1     3570.92     3255.64     25.41 o 
   3   4   1      153.86      179.76     23.77 o 
   4   4   1      491.05      498.10     24.78 o 
   5   4   1      560.43      575.82     30.74 o 
   6   4   1     1477.20     1455.08     30.55 o 
   7   4   1      514.78      468.98     32.75 o 
   8   4   1        2.58       -8.91     26.89 o 
   9   4   1        2.51       63.85     49.32 o 
  -9   5   1        4.31        6.27     41.71 o 
  -8   5   1       76.43        0.92     48.66 o 
  -7   5   1      130.08      125.46     45.94 o 
  -6   5   1     1156.54     1376.69    111.45 o 
  -5   5   1       35.68       22.47     28.23 o 
  -4   5   1     1470.00     1452.70     45.25 o 
  -3   5   1      271.22      309.31     34.28 o 
  -2   5   1      853.18      808.33     30.71 o 
  -1   5   1     5865.11     5573.24     68.96 o 
   0   5   1     1023.25      984.64     15.16 o 
   1   5   1      502.34      444.91     15.19 o 
   2   5   1     1105.97      974.50     19.61 o 
   3   5   1      277.26      295.82     38.23 o 
   4   5   1      770.61      679.48     34.43 o 
   5   5   1       54.15       81.60     33.82 o 
   6   5   1      484.71      512.12     35.90 o 
   7   5   1      163.50      173.44     31.40 o 
   8   5   1      205.32      226.29     38.26 o 
   9   5   1        8.38        6.59     62.26 o 
  -8   6   1        1.65       30.20     44.51 o 
  -7   6   1      269.40      296.02     93.51 o 
  -6   6   1       39.78       65.07     39.94 o 
  -5   6   1        8.23       -5.97     27.12 o 
  -4   6   1     2266.24     2336.64    115.92 o 
  -3   6   1       74.90       34.39     30.75 o 
  -2   6   1     1301.96     1236.53     43.86 o 
  -1   6   1     3796.85     3742.04     41.92 o 
   0   6   1      190.39      176.58     23.21 o 
   1   6   1     5038.89     5002.87     55.15 o 
   2   6   1      262.67      228.88     10.20 o 
   3   6   1      191.02      250.34      6.68 o 
   4   6   1     1900.02     1997.88     49.31 o 
   5   6   1      231.46      298.73     46.14 o 
   6   6   1        3.57       11.02     25.63 o 
   7   6   1        2.18       -5.76     35.35 o 
   8   6   1      144.44       90.46     88.77 o 
   9   6   1       40.67      123.61     60.57 o 
  -8   7   1       13.60       70.65     55.04 o 
  -7   7   1      113.84      136.68     54.53 o 
  -6   7   1        0.47      -32.09     38.92 o 
  -5   7   1      109.12      101.51     41.99 o 
  -4   7   1      782.39     1009.04     95.70 o 
  -3   7   1      413.85      472.09     66.49 o 
  -2   7   1     2520.78     2374.72     25.02 o 
  -1   7   1       23.09       22.47     10.02 o 
   0   7   1     2972.09     2865.81     46.29 o 
   1   7   1      486.84      476.93     21.94 o 
   2   7   1     2818.24     2798.64     32.20 o 
   3   7   1      764.63      752.33     24.88 o 
   4   7   1      810.67      822.89     53.41 o 
   5   7   1      160.64      206.44     29.07 o 
   6   7   1      267.43      279.57     41.05 o 
   7   7   1        0.01       26.01     26.51 o 
   8   7   1      119.62      213.53     62.89 o 
   9   7   1       83.76      266.60    116.62 o 
  -7   8   1       96.86      124.38     58.22 o 
  -6   8   1       33.83       70.14     46.92 o 
  -5   8   1      125.16      134.33     73.31 o 
  -4   8   1       67.35      120.68     66.17 o 
  -3   8   1       17.46        1.56     34.86 o 
  -2   8   1     1560.61     1532.53     33.14 o 
  -1   8   1      997.80     1036.05     21.35 o 
   0   8   1     2172.78     2097.84     47.47 o 
   1   8   1     1229.77     1112.90     52.20 o 
   2   8   1        4.09        7.55      9.19 o 
   3   8   1      660.57      675.50     29.68 o 
   4   8   1       87.31       86.64      3.89 o 
   5   8   1      323.66      404.01     41.73 o 
   6   8   1      177.34      187.74     33.11 o 
   7   8   1        0.07      -40.58     40.58 o 
   8   8   1      125.96      176.93     64.44 o 
   9   8   1       57.11       82.29     64.22 o 
  -7   9   1       58.29      112.34     61.33 o 
  -6   9   1        5.28      -51.48     51.48 o 
  -5   9   1      440.17      585.58    110.08 o 
  -4   9   1       19.66       63.08     62.97 o 
  -3   9   1      276.06      191.18     71.04 o 
  -2   9   1     1827.76     1993.33     41.03 o 
  -1   9   1       34.16       41.17     14.22 o 
   0   9   1     2133.48     2098.74     52.67 o 
   1   9   1      598.41      588.66     49.24 o 
   2   9   1      185.13      200.47     16.25 o 
   3   9   1      945.60      947.78     71.14 o 
   4   9   1        2.62      -10.20     12.77 o 
   5   9   1      294.65      303.20     34.64 o 
   6   9   1      360.50      221.57    172.34 o 
   7   9   1       69.43       -4.32     36.76 o 
   8   9   1      134.22      223.28     69.49 o 
   9   9   1        0.08       11.44     51.76 o 
  -7  10   1       14.43       19.83     50.92 o 
  -6  10   1       18.67       95.10     59.17 o 
  -5  10   1      233.41      407.75     70.74 o 
  -4  10   1       43.48       62.69     44.32 o 
  -3  10   1      423.11      463.36     58.30 o 
  -2  10   1      397.90      438.97     17.08 o 
  -1  10   1       33.03       30.78     22.18 o 
   0  10   1     2016.50     1962.74     41.92 o 
   1  10   1      171.32       99.40     70.64 o 
   2  10   1     1993.35     2062.71     38.34 o 
   3  10   1      889.52      923.51     30.72 o 
   4  10   1      142.47      139.58     24.95 o 
   5  10   1      402.46      385.74     57.34 o 
   6  10   1        7.59       56.28     46.23 o 
   7  10   1      164.29      211.22     66.54 o 
   8  10   1       44.98      171.70     70.79 o 
  -6  11   1       32.58      -12.95     49.47 o 
  -5  11   1       61.61      113.36     58.90 o 
  -4  11   1       46.92      156.20     55.31 o 
  -3  11   1      647.69      743.29     72.27 o 
  -2  11   1        0.28        4.77      9.03 o 
  -1  11   1      221.11      218.20     17.70 o 
   0  11   1       47.60       32.61     23.47 o 
   1  11   1       84.10       63.76     56.59 o 
   2  11   1     2083.85     2112.78     47.76 o 
   3  11   1       71.58       67.72     15.52 o 
   4  11   1      308.33      308.99     22.32 o 
   5  11   1      128.18      200.45     51.07 o 
   6  11   1       10.49       59.29     47.21 o 
   7  11   1      201.30      229.18     70.42 o 
   8  11   1       43.36      120.50     69.18 o 
  -6  12   1        1.11      -68.54     68.54 o 
  -5  12   1       36.14      116.87     64.56 o 
  -4  12   1        2.82       51.82     50.84 o 
  -3  12   1      391.66      381.18     65.47 o 
  -2  12   1       13.35       11.16     11.97 o 
  -1  12   1      670.51      649.25     26.86 o 
   0  12   1       80.85       44.42     40.42 o 
   1  12   1        6.76       13.40     13.11 o 
   2  12   1      987.96     1022.38     30.45 o 
   3  12   1       47.29       20.57     16.93 o 
   4  12   1      841.02      798.04     27.16 o 
   5  12   1       81.33       57.52     43.89 o 
   6  12   1       41.25       -5.00     39.04 o 
   7  12   1       34.88       39.70     54.94 o 
   8  12   1        1.57       43.67     63.71 o 
  -3  13   1      209.82      153.17     94.39 o 
  -2  13   1      112.38       63.65     20.42 o 
  -1  13   1      449.97      411.45     39.05 o 
   0  13   1       10.26       -6.00     14.55 o 
   1  13   1      207.32      143.33     60.27 o 
   2  13   1      225.36      177.22     57.09 o 
   3  13   1       36.71       26.55     19.47 o 
   4  13   1      760.66      730.25     52.27 o 
   5  13   1       59.60       60.76     70.72 o 
   6  13   1       71.00      202.87     65.49 o 
   7  13   1       71.56      151.71     70.96 o 
  -4  14   1       30.33      -24.63     53.80 o 
  -3  14   1       25.66      167.68     64.90 o 
  -2  14   1       79.32      131.04     88.91 o 
  -1  14   1       15.29       10.21     20.45 o 
   0  14   1       12.59       34.21     17.95 o 
   1  14   1     1093.93     1103.34     38.74 o 
   2  14   1       32.98       42.61     24.63 o 
   3  14   1      111.28      105.76     43.79 o 
   4  14   1      173.13      136.35     51.65 o 
   5  14   1        4.31      -51.82     51.82 o 
   6  14   1      142.79      236.21    117.56 o 
   7  14   1       11.86       79.65     68.54 o 
  -4  15   1       54.25       75.53     69.09 o 
  -2  15   1       34.24       63.50     53.74 o 
  -1  15   1      240.83      153.81     76.33 o 
   0  15   1      261.25      256.60     32.23 o 
   1  15   1       85.98       99.74     25.84 o 
   2  15   1        1.68      -11.34     18.89 o 
   3  15   1       23.07        1.88     17.24 o 
   4  15   1       20.40       64.14     26.92 o 
   5  15   1        0.33      175.62     64.66 o 
   6  15   1       94.97      207.47     76.13 o 
  -3  16   1       11.88       49.99     63.44 o 
  -2  16   1       65.93        1.45     38.87 o 
  -1  16   1        1.09      -50.96     51.86 o 
   0  16   1       29.22       21.46     24.22 o 
   1  16   1      165.12      133.38     35.77 o 
   2  16   1        0.07       -0.31     20.04 o 
   3  16   1      147.13      180.06     55.72 o 
   4  16   1        7.44       49.91     20.98 o 
   5  16   1        2.27      -51.91     89.94 o 
  -1  17   1        0.35       82.12     60.21 o 
   0  17   1      107.51      103.13     65.96 o 
   1  17   1        4.65       18.66     28.91 o 
   2  17   1       48.99       71.20     26.25 o 
   3  17   1       94.71       77.66     34.42 o 
   4  17   1        3.87       12.09     45.11 o 
  -4 -17   2       43.61       -0.70     36.16 o 
  -3 -17   2        2.49       -8.52     24.51 o 
  -2 -17   2      114.76      103.62     32.74 o 
  -1 -17   2       19.34       29.27     26.91 o 
   0 -17   2        0.20       46.33     31.27 o 
   1 -17   2       79.67      190.52     59.09 o 
  -5 -16   2       49.24       74.72     61.03 o 
  -4 -16   2       43.80       61.78     25.22 o 
  -3 -16   2       15.80       56.06     37.02 o 
  -2 -16   2       41.16       50.37     26.97 o 
  -1 -16   2       62.16       18.83     21.31 o 
   0 -16   2       29.33       49.51     37.36 o 
   1 -16   2      141.77      131.37     38.07 o 
   2 -16   2       23.35        1.16     39.50 o 
   3 -16   2       31.06       82.93     65.58 o 
  -6 -15   2        2.25      -26.28     56.76 o 
  -5 -15   2       66.28      169.44     67.07 o 
  -4 -15   2      281.97      259.57     32.72 o 
  -3 -15   2       30.59       34.89     27.42 o 
  -2 -15   2      141.34      103.73     38.78 o 
  -1 -15   2        0.79        1.96     19.49 o 
   0 -15   2      179.51      105.69     55.21 o 
   1 -15   2      107.94       44.25     45.43 o 
   2 -15   2       20.81       34.35     35.94 o 
   3 -15   2      107.32       -0.08     36.62 o 
   4 -15   2        2.65       -4.56     49.37 o 
  -6 -14   2       18.96      100.81    102.39 o 
  -5 -14   2      111.41       61.38     21.14 o 
  -4 -14   2        1.55       82.48     26.94 o 
  -3 -14   2      108.15      128.40     30.46 o 
  -2 -14   2       34.68       35.72     24.67 o 
  -1 -14   2        5.28        2.68     16.83 o 
   0 -14   2      640.01      603.81    102.27 o 
   1 -14   2        8.57        7.94     24.07 o 
   2 -14   2       84.25       55.57     31.75 o 
   3 -14   2      197.45      240.70    169.57 o 
   4 -14   2        9.81       44.41     46.40 o 
   5 -14   2       64.90       78.22     70.21 o 
  -7 -13   2        2.87      112.40    110.60 o 
  -6 -13   2        0.36      -59.43     59.43 o 
  -5 -13   2       90.51       74.02     20.11 o 
  -4 -13   2        2.05       27.96     22.97 o 
  -3 -13   2      153.45      129.62     31.36 o 
  -2 -13   2      220.65      236.97     26.33 o 
  -1 -13   2      290.83      253.58     27.32 o 
   0 -13   2       33.35        0.16     12.48 o 
   1 -13   2       21.58       11.98     14.52 o 
   2 -13   2      632.81      675.15     70.70 o 
   3 -13   2       36.38        3.14     12.08 o 
   4 -13   2       10.12       -1.76     38.73 o 
   5 -13   2       51.26      -41.07     59.82 o 
  -7 -12   2        2.90       16.87     49.35 o 
  -6 -12   2      153.81      254.25     66.64 o 
  -5 -12   2      148.96      123.65     18.18 o 
  -4 -12   2       18.05       49.50     15.79 o 
  -3 -12   2      293.60      235.15     65.20 o 
  -2 -12   2        2.15      -20.53     23.63 o 
  -1 -12   2        7.10       -0.93     21.35 o 
   0 -12   2      117.47      142.14     29.18 o 
   1 -12   2       49.91       42.11     21.81 o 
   2 -12   2      112.87      143.23     23.17 o 
   3 -12   2       66.81       42.41     17.58 o 
   4 -12   2      273.27      349.80     77.45 o 
   5 -12   2       41.12       57.00     54.90 o 
   6 -12   2        0.53       66.45     62.98 o 
  -8 -11   2        0.70       41.14     58.49 o 
  -7 -11   2        0.09      -47.03     53.71 o 
  -6 -11   2      350.91      465.20     73.64 o 
  -5 -11   2       51.54       51.49     15.27 o 
  -4 -11   2      164.06      172.99     26.54 o 
  -3 -11   2      135.93      134.23     16.27 o 
  -2 -11   2        2.26       10.06     14.53 o 
  -1 -11   2     1655.59     1712.59     48.01 o 
   0 -11   2     1171.55     1177.90     48.54 o 
   1 -11   2      319.15      358.84     21.88 o 
   2 -11   2       13.93       10.30     18.66 o 
   3 -11   2        6.98        8.85     19.39 o 
   4 -11   2      184.25      230.44     59.92 o 
   5 -11   2       52.81       62.41     38.66 o 
   6 -11   2        0.24      -19.71     35.06 o 
  -8 -10   2       23.12       72.75     60.48 o 
  -7 -10   2       10.80       38.82     49.73 o 
  -5 -10   2        5.89       14.83     10.61 o 
  -4 -10   2      424.86      414.77     19.44 o 
  -3 -10   2      145.30      114.61     16.17 o 
  -2 -10   2     1136.33     1082.70     51.55 o 
  -1 -10   2      834.58      848.11     32.66 o 
   0 -10   2      442.19      472.91     28.69 o 
   1 -10   2      442.64      463.17     28.70 o 
   2 -10   2      165.90      160.32     34.72 o 
   3 -10   2      134.28      131.95     18.75 o 
   4 -10   2      109.64       64.62     26.81 o 
   6 -10   2      256.62      202.34     46.57 o 
  -8  -9   2       16.51       49.62     54.44 o 
  -7  -9   2       63.57      141.36     57.47 o 
  -6  -9   2       76.06       82.04     72.80 o 
  -5  -9   2       88.78       87.61     17.12 o 
  -4  -9   2      401.59      396.04     46.84 o 
  -3  -9   2      424.86      445.99     29.90 o 
  -2  -9   2      888.69      964.18     37.38 o 
  -1  -9   2     1464.60     1468.41     42.31 o 
   0  -9   2       96.09       94.76     14.98 o 
   1  -9   2     1013.40      963.20     26.72 o 
   2  -9   2       67.65       57.28     32.33 o 
   3  -9   2      313.06      325.14     48.49 o 
   4  -9   2      257.77      273.72     27.47 o 
   5  -9   2       15.13       17.80     38.26 o 
   7  -9   2        2.61       88.36     40.71 o 
  -9  -8   2       23.45        5.64     72.36 o 
  -8  -8   2        1.90      131.46     58.29 o 
  -7  -8   2      241.61      270.40     60.82 o 
  -6  -8   2        0.35      -14.36     33.60 o 
  -5  -8   2      367.00      428.72     38.71 o 
  -4  -8   2     1247.48     1187.72    136.98 o 
  -3  -8   2       15.47       -8.67     11.18 o 
  -2  -8   2     1570.91     1441.91     39.13 o 
  -1  -8   2      544.81      582.24     34.54 o 
   0  -8   2      191.93      184.23     16.34 o 
   1  -8   2     1527.32     1499.71     41.29 o 
   2  -8   2      307.70      409.20     65.59 o 
   3  -8   2      447.99      474.03     49.87 o 
   4  -8   2      117.78      106.80     46.56 o 
   5  -8   2        0.35       11.92      9.75 o 
   6  -8   2      206.19      188.89     16.17 o 
   7  -8   2        1.09       26.24     79.54 o 
  -9  -7   2        2.93       10.82     45.34 o 
  -8  -7   2       14.74       81.54     80.91 o 
  -7  -7   2      295.18      306.50     60.31 o 
  -6  -7   2       17.64       10.09     10.39 o 
  -5  -7   2      288.26      323.95     14.08 o 
  -4  -7   2      900.32      884.99     21.82 o 
  -3  -7   2      654.34      627.63     21.41 o 
  -2  -7   2     1064.55      948.05     36.07 o 
  -1  -7   2     1952.65     1928.56     40.51 o 
   0  -7   2     3685.49     3569.95     80.89 o 
   1  -7   2     1372.04     1338.67     35.54 o 
   2  -7   2      141.03      173.83     31.13 o 
   3  -7   2     1718.18     1864.25    104.31 o 
   4  -7   2       86.67       95.38     15.07 o 
   5  -7   2      309.94      310.59     42.58 o 
   6  -7   2       66.38       27.37     17.64 o 
   7  -7   2       13.18        3.83     34.44 o 
   8  -7   2       36.53       80.29     45.84 o 
  -9  -6   2        0.42      -29.59     49.71 o 
  -8  -6   2       54.92       85.97     78.11 o 
  -7  -6   2      554.48      520.27    113.31 o 
  -6  -6   2        5.25        1.85      6.60 o 
  -5  -6   2     1192.51     1216.79     48.78 o 
  -4  -6   2      777.55      735.59     19.33 o 
  -3  -6   2     3535.28     3372.54     36.18 o 
  -2  -6   2     2185.80     2049.83     34.33 o 
  -1  -6   2      381.54      312.59     24.84 o 
   0  -6   2     3059.63     2774.49     63.28 o 
   1  -6   2      324.67      370.47     28.66 o 
   2  -6   2      900.67      920.13     44.11 o 
   3  -6   2     2242.44     2357.99     74.20 o 
   4  -6   2      269.69      289.02     20.56 o 
   5  -6   2      390.95      376.24     19.03 o 
   6  -6   2       13.54       11.52     16.51 o 
   7  -6   2       80.78       82.90     24.84 o 
   8  -6   2       58.41       87.44     36.53 o 
  -9  -5   2        4.41       91.59     87.21 o 
  -8  -5   2      106.16      156.05     51.37 o 
  -7  -5   2        0.20       -7.13     11.40 o 
  -6  -5   2     1037.97     1116.95     26.13 o 
  -5  -5   2     3535.66     3751.33     44.95 o 
  -4  -5   2        1.60       -3.41     12.89 o 
  -3  -5   2      425.66      419.72     14.59 o 
  -2  -5   2     8169.75     8237.98     80.31 o 
  -1  -5   2     2633.47     2625.36     51.32 o 
   0  -5   2     8559.89     7972.50    152.96 o 
   1  -5   2      906.20      895.96     36.00 o 
   2  -5   2      385.31      437.80     46.52 o 
   3  -5   2     2374.48     2499.64     96.62 o 
   4  -5   2      331.08      339.76     16.05 o 
   5  -5   2      335.30      328.99     28.61 o 
   6  -5   2        0.25       -6.78     18.94 o 
   7  -5   2       78.31       88.40     27.05 o 
   8  -5   2        5.00       11.50     15.55 o 
   9  -5   2        8.74       -8.63     35.98 o 
  -9  -4   2       11.24       24.83     43.61 o 
  -8  -4   2       46.57       30.95     24.11 o 
  -7  -4   2       36.32       38.59     10.15 o 
  -6  -4   2      732.38      737.44     20.68 o 
  -5  -4   2      955.25      997.78     24.28 o 
  -4  -4   2      256.18      265.26     10.71 o 
  -3  -4   2     4295.65     4368.82     42.98 o 
  -2  -4   2      101.76      108.40      8.59 o 
  -1  -4   2    16099.46    15946.14    173.73 o 
   0  -4   2     5717.72     5143.82     87.01 o 
   1  -4   2      263.45      228.38     21.47 o 
   2  -4   2      650.69      555.12     30.29 o 
   3  -4   2      202.00      219.73     11.56 o 
   4  -4   2      622.52      672.94     28.92 o 
   5  -4   2      642.57      695.51     26.89 o 
   6  -4   2      114.42       75.98     45.86 o 
   7  -4   2       56.99       91.86     23.02 o 
   8  -4   2        6.54        2.00     18.41 o 
   9  -4   2       18.42       38.26     49.47 o 
  -9  -3   2       76.36       10.96     60.47 o 
  -8  -3   2      260.31      200.26     41.37 o 
  -7  -3   2        3.91        7.26      9.15 o 
  -6  -3   2        1.49       10.95     17.28 o 
  -5  -3   2       37.19       41.00     12.73 o 
  -4  -3   2      856.42      911.65     17.32 o 
  -3  -3   2      880.19      862.71     17.52 o 
  -2  -3   2       50.15       43.80     13.85 o 
  -1  -3   2    18487.10    18962.66    193.57 o 
   0  -3   2      407.68      417.99     14.27 o 
   1  -3   2       13.51        4.31     18.62 o 
   3  -3   2      196.11      167.39     14.78 o 
   4  -3   2      987.35      979.02     33.26 o 
   5  -3   2       36.04       24.28     20.77 o 
   6  -3   2      426.20      458.79     34.55 o 
   7  -3   2      150.67      147.86     29.38 o 
   8  -3   2        2.73       24.81     18.47 o 
   9  -3   2       63.05       86.23     39.34 o 
  -9  -2   2      116.19       31.81     34.31 o 
  -8  -2   2      205.22      191.00    107.64 o 
  -7  -2   2       23.06       50.13     12.96 o 
  -6  -2   2      354.52      369.42     23.25 o 
  -5  -2   2      104.56       90.89     10.31 o 
  -4  -2   2      612.79      634.27     23.83 o 
  -3  -2   2     3013.18     2883.69     54.20 o 
  -2  -2   2      159.68      154.17      8.84 o 
  -1  -2   2     2621.46     2480.04     31.04 o 
   0  -2   2     3872.13     3877.31     72.88 o 
   1  -2   2      620.07      630.24     23.08 o 
   3  -2   2     4447.61     4586.33     61.12 o 
   4  -2   2        5.16        1.56     11.56 o 
   5  -2   2      364.41      404.57     25.29 o 
   6  -2   2      323.24      282.32    163.72 o 
   7  -2   2      204.41      191.57     38.20 o 
   8  -2   2      208.02      246.43     31.68 o 
   9  -2   2      104.30       81.41     23.21 o 
  -9  -1   2      141.86      109.73     79.61 o 
  -8  -1   2       16.52       14.11     29.72 o 
  -7  -1   2      139.80      142.30     22.87 o 
  -6  -1   2      463.81      485.40     21.91 o 
  -5  -1   2       45.06       54.55     12.36 o 
  -4  -1   2     1359.41     1353.37     22.93 o 
  -3  -1   2      405.64      382.43     21.70 o 
  -2  -1   2     5441.74     5228.10     45.69 o 
  -1  -1   2     5752.02     5568.37    109.57 o 
   1  -1   2      402.65      429.58     11.02 o 
   2  -1   2    14787.93    14816.06    153.26 o 
   3  -1   2    10929.69    11027.84    121.46 o 
   4  -1   2     1350.45     1249.75     30.23 o 
   5  -1   2       19.87       27.27     11.77 o 
   6  -1   2       93.21      100.09     28.08 o 
   7  -1   2       74.44       51.14     37.66 o 
   8  -1   2      170.36      144.19     21.32 o 
   9  -1   2       72.84       86.36     24.92 o 
  -9   0   2        7.96        1.93     22.28 o 
  -8   0   2       70.96       22.49     29.16 o 
  -7   0   2      724.61      692.73     34.35 o 
  -6   0   2      155.26      180.55     58.71 o 
  -5   0   2      120.36      147.98     14.42 o 
  -4   0   2        3.65       10.28      9.72 o 
  -3   0   2     1637.86     1696.84     40.89 o 
  -2   0   2    14824.60    15248.49    134.34 o 
  -1   0   2     3564.13     3140.03     36.05 o 
   1   0   2     2262.75     2176.35     21.63 o 
   2   0   2     3093.67     3038.73     35.19 o 
   3   0   2     4600.69     4449.97     87.87 o 
   4   0   2     2671.80     2454.36     33.31 o 
   5   0   2      692.61      676.15     36.14 o 
   6   0   2      581.44      626.98     39.59 o 
   7   0   2      187.00      134.34     20.57 o 
   8   0   2       90.85       76.79     19.81 o 
   9   0   2       25.25       67.30     22.42 o 
  -9   1   2       60.51      190.91     78.11 o 
  -8   1   2      123.31       96.58     83.89 o 
  -7   1   2      423.35      442.86     30.86 o 
  -6   1   2      287.95      234.00    142.83 o 
  -5   1   2      390.10      474.60     22.65 o 
  -4   1   2      125.55      107.21      9.91 o 
  -3   1   2        1.52        4.48     13.07 o 
  -2   1   2     1237.23     1197.00     16.15 o 
  -1   1   2     1120.67     1138.06     67.38 o 
   1   1   2     2465.66     2348.76     46.93 o 
   2   1   2     7018.21     6719.95     58.79 o 
   3   1   2     1311.40     1222.70     15.33 o 
   4   1   2     2913.11     2956.12     30.78 o 
   5   1   2     2561.69     2753.60     41.64 o 
   6   1   2      842.90      841.60     26.94 o 
   7   1   2       45.45       29.14     18.19 o 
   8   1   2       46.77       69.30     21.86 o 
   9   1   2       39.87       98.14     43.12 o 
  -9   2   2       20.03       80.06     72.94 o 
  -8   2   2       33.86        5.28     28.09 o 
  -7   2   2      100.23       42.57     31.17 o 
  -6   2   2        0.01       -5.54     12.68 o 
  -5   2   2     2625.87     2775.00     44.10 o 
  -4   2   2     3934.58     4012.21     87.96 o 
  -3   2   2       42.03       23.70     10.16 o 
  -2   2   2      372.42      344.94     10.06 o 
  -1   2   2    12054.13    12130.87    134.87 o 
   0   2   2      617.88      646.35     14.61 o 
   1   2   2     2750.44     2527.63     20.00 o 
   2   2   2     3425.34     3488.90     52.80 o 
   3   2   2     2696.35     2696.24     23.15 o 
   4   2   2      969.61      970.93     15.05 o 
   5   2   2     1723.63     1744.72     42.44 o 
   6   2   2      748.37      772.17     20.00 o 
   7   2   2       12.70       11.93     12.62 o 
   8   2   2       69.89       86.46     21.66 o 
   9   2   2       11.55        6.51     31.93 o 
  -9   3   2        9.39        8.58     58.74 o 
  -8   3   2        8.56        5.73     30.54 o 
  -7   3   2       22.65        5.74     44.15 o 
  -6   3   2      275.00      265.76     43.03 o 
  -5   3   2     1614.01     1543.93     34.95 o 
  -4   3   2      298.74      284.79     11.69 o 
  -3   3   2     4547.91     4603.70     45.04 o 
  -2   3   2      368.21      304.55      7.87 o 
  -1   3   2      327.00      356.69      7.90 o 
   0   3   2    23181.74    25447.72    189.87 o 
   1   3   2      354.73      355.51      8.14 o 
   2   3   2    13588.22    14258.94    173.28 o 
   3   3   2     1705.30     1724.18     34.30 o 
   4   3   2        0.66       -3.34      3.34 o 
   5   3   2      936.02      983.77     23.50 o 
   6   3   2      585.92      590.61     32.42 o 
   7   3   2      456.84      457.40     18.59 o 
   8   3   2       44.68       29.02      8.63 o 
   9   3   2        7.42       98.13     46.48 o 
  -9   4   2        8.63       -5.17     60.08 o 
  -8   4   2       36.40        7.18     35.17 o 
  -7   4   2        3.00        7.27     29.94 o 
  -6   4   2        1.82       11.15     22.92 o 
  -5   4   2     2120.33     2157.00     64.16 o 
  -4   4   2      403.04      459.47     35.96 o 
  -3   4   2     3152.71     3281.50     59.85 o 
  -2   4   2     1224.67     1154.16     42.16 o 
  -1   4   2     5040.23     4743.71     53.18 o 
   0   4   2     5704.79     5558.78     45.81 o 
   1   4   2     5831.69     5621.99     44.67 o 
   2   4   2    13548.25    13620.58    110.54 o 
   3   4   2       96.29       76.74     14.48 o 
   4   4   2      734.45      773.07     29.42 o 
   5   4   2      470.61      534.43     30.36 o 
   6   4   2       64.55       55.03     35.75 o 
   7   4   2      996.44     1184.57     78.33 o 
   8   4   2       46.07      130.44     39.79 o 
   9   4   2       10.60       39.56     31.03 o 
  -8   5   2       36.61      209.75     95.60 o 
  -7   5   2        6.82       -3.37     29.92 o 
  -6   5   2      250.15      258.73    179.43 o 
  -5   5   2      393.39      389.50     38.95 o 
  -4   5   2      228.61      235.14     39.61 o 
  -3   5   2      996.86      968.28     54.45 o 
  -2   5   2      636.44      657.19     25.89 o 
  -1   5   2     3869.98     3620.23     70.88 o 
   0   5   2     3759.28     3563.00     32.36 o 
   1   5   2     1893.84     1819.40     21.44 o 
   2   5   2    10695.32    10981.44     98.28 o 
   3   5   2      167.79      194.78     47.38 o 
   4   5   2     2433.37     2429.25     51.84 o 
   5   5   2      783.73      839.45     44.19 o 
   6   5   2      386.26      440.15     34.97 o 
   7   5   2        0.79       34.23     24.98 o 
   8   5   2        2.89      -17.71     25.59 o 
   9   5   2      131.21      208.90     50.09 o 
  -8   6   2       15.79       97.89     55.44 o 
  -7   6   2       66.32       -4.22     33.60 o 
  -6   6   2       53.77      110.91     68.36 o 
  -5   6   2      139.38      152.56     29.08 o 
  -4   6   2      116.75      104.69     24.60 o 
  -3   6   2     1881.01     1846.15     55.77 o 
  -2   6   2      791.26      845.52     36.08 o 
  -1   6   2     8121.53     8532.98     79.75 o 
   0   6   2      759.57      670.98     13.84 o 
   1   6   2     1942.86     1801.98     37.12 o 
   2   6   2      448.03      375.95     11.91 o 
   3   6   2       18.38       20.22      6.88 o 
   4   6   2     2506.47     2487.93     76.07 o 
   5   6   2        4.32      -12.56     17.81 o 
   6   6   2       60.79       68.79     40.73 o 
   7   6   2       39.24       55.73     44.20 o 
   8   6   2      101.70      124.58     44.19 o 
   9   6   2      162.26      147.57     79.85 o 
  -8   7   2       31.75       57.23     55.39 o 
  -7   7   2       47.71       39.93     71.20 o 
  -6   7   2      165.57      238.20     54.66 o 
  -5   7   2      285.82      348.67     53.22 o 
  -4   7   2      224.06      275.93     34.90 o 
  -3   7   2       66.00      146.40     31.26 o 
  -2   7   2       78.40       67.96     18.90 o 
  -1   7   2     3122.46     3158.78     38.26 o 
   0   7   2        0.71       10.05      6.82 o 
   1   7   2       55.07       31.58     10.04 o 
   2   7   2      741.16      780.73     22.41 o 
   3   7   2      312.54      304.65      9.51 o 
   4   7   2     2200.21     2261.06     63.29 o 
   5   7   2       73.23      148.76     41.82 o 
   6   7   2      618.04      773.07     72.78 o 
   7   7   2       33.48      120.33     33.22 o 
   8   7   2       67.18      185.75     96.29 o 
   9   7   2       45.47       32.97     83.68 o 
  -8   8   2        1.32      -13.13     76.83 o 
  -7   8   2       84.56       87.16     55.71 o 
  -6   8   2      308.20      299.41     62.85 o 
  -5   8   2      125.61      132.62     48.49 o 
  -4   8   2      280.31      291.27     51.61 o 
  -3   8   2       14.08       11.96     19.15 o 
  -2   8   2      812.55      851.61     45.01 o 
  -1   8   2      809.10      832.75     21.35 o 
   0   8   2        5.54        5.32     13.34 o 
   1   8   2     2882.15     2894.03     40.14 o 
   2   8   2        0.36       -8.21      8.58 o 
   3   8   2      369.24      315.62     20.52 o 
   4   8   2      385.92      415.11     45.91 o 
   5   8   2       37.32       69.76     25.53 o 
   6   8   2      378.72      456.99     41.33 o 
   7   8   2       27.25       49.87     36.79 o 
   8   8   2       32.58       17.83     30.14 o 
   9   8   2       52.86       -9.40     47.81 o 
  -7   9   2      116.26      135.98     65.57 o 
  -6   9   2       44.93      115.73     54.60 o 
  -5   9   2      947.54     1151.43     87.51 o 
  -4   9   2      337.04      379.66     59.22 o 
  -3   9   2      134.74      167.70     44.33 o 
  -2   9   2      888.25      963.91     59.97 o 
  -1   9   2      373.01      378.34     15.32 o 
   0   9   2      253.34      249.88     25.82 o 
   1   9   2     1465.58     1511.88     34.31 o 
   2   9   2       47.25       38.76     12.78 o 
   3   9   2      143.43      141.14     13.05 o 
   4   9   2      370.20      368.00     12.33 o 
   5   9   2      348.01      353.13     36.45 o 
   6   9   2      449.58      451.13     52.78 o 
   7   9   2        0.84       -7.50     25.79 o 
   8   9   2      122.78      179.77     68.72 o 
   9   9   2        0.24      -19.98     54.98 o 
  -7  10   2       41.33      139.00     70.44 o 
  -6  10   2        0.04       -2.28     38.35 o 
  -5  10   2      359.59      409.46     70.49 o 
  -4  10   2      201.97      263.22     58.41 o 
  -3  10   2      258.27      369.93     57.39 o 
  -2  10   2     1115.62     1233.07    108.03 o 
  -1  10   2        2.09       21.73     31.55 o 
   0  10   2      252.12      313.58     20.37 o 
   1  10   2      133.37      155.57    105.18 o 
   2  10   2     1397.17     1357.25     35.50 o 
   3  10   2      476.31      462.33     18.18 o 
   4  10   2       22.00       14.56      7.74 o 
   5  10   2      325.81      366.55     37.94 o 
   6  10   2      241.58      297.17     40.79 o 
   7  10   2       15.66       51.66     50.48 o 
   8  10   2       57.20      124.30     67.16 o 
  -6  11   2       47.65        9.75     45.37 o 
  -5  11   2       42.02       59.11     53.64 o 
  -4  11   2      397.81      432.59     72.07 o 
  -3  11   2      544.22      644.86     70.40 o 
  -2  11   2      194.68      244.81     49.60 o 
  -1  11   2      129.62      124.45     21.52 o 
   0  11   2      365.19      392.38     30.91 o 
   1  11   2      105.85       50.57     54.64 o 
   2  11   2        1.17       17.47     14.75 o 
   3  11   2     1278.10     1272.93     35.68 o 
   4  11   2      366.17      325.05     14.49 o 
   5  11   2      258.65      205.73    153.18 o 
   6  11   2       18.40      -27.58     44.21 o 
   7  11   2       85.94      199.92     68.22 o 
   8  11   2       51.83      185.22     77.74 o 
  -6  12   2       62.56       29.06     58.24 o 
  -5  12   2      129.38       93.63     63.10 o 
  -4  12   2      115.59      270.65     69.68 o 
  -3  12   2      199.43      149.87     87.22 o 
  -2  12   2      145.88      168.69     50.52 o 
  -1  12   2      154.70      152.52     18.08 o 
   0  12   2     2134.00     2100.87     55.15 o 
   1  12   2        5.96        2.96     15.12 o 
   2  12   2       45.98       46.24     23.20 o 
   3  12   2      109.75      100.79     29.26 o 
   4  12   2      297.79      255.01     27.48 o 
   5  12   2      207.25      186.26     85.95 o 
   6  12   2       10.13       20.93     43.79 o 
   7  12   2       63.04      104.92     63.04 o 
   8  12   2       29.96       40.01     64.32 o 
  -3  13   2      271.21      342.86     70.30 o 
  -2  13   2       26.84       -2.82     32.42 o 
  -1  13   2      622.68      682.00     49.19 o 
   0  13   2      190.25      149.08    114.17 o 
   1  13   2        5.05        7.22     20.42 o 
   2  13   2      890.16      984.93     43.82 o 
   3  13   2        0.46       -1.62     11.96 o 
   4  13   2      140.74      155.93     28.92 o 
   5  13   2      309.12      356.83     67.57 o 
   6  13   2       42.79      182.53     64.81 o 
   7  13   2      116.78      182.08     74.95 o 
  -4  14   2       48.38       77.84     64.82 o 
  -3  14   2       28.72      -57.79     57.79 o 
  -2  14   2       32.98      -50.84     77.55 o 
  -1  14   2      115.70      106.06     34.26 o 
   0  14   2      170.88      106.52    102.97 o 
   1  14   2      751.77      803.31     38.12 o 
   2  14   2      483.67      409.72    113.36 o 
   3  14   2       19.67       29.68     24.94 o 
   4  14   2      264.91        0.23     20.22 o 
   5  14   2       16.32       90.21     53.66 o 
   7  14   2       26.90      157.98     76.12 o 
  -4  15   2       35.70       -7.52     52.47 o 
  -2  15   2       10.43       71.05     55.85 o 
  -1  15   2      351.50      234.17     86.90 o 
   0  15   2       73.31       11.77     20.21 o 
   1  15   2       82.36       41.40     26.52 o 
   2  15   2      127.51       58.43     33.93 o 
   3  15   2       73.21       60.46     26.91 o 
   4  15   2       58.41       60.02     51.37 o 
   5  15   2        2.91       -1.86     37.17 o 
   6  15   2       42.22      108.82     68.80 o 
  -3  16   2        1.17      -57.91     64.39 o 
  -1  16   2       21.30      112.66     59.16 o 
   0  16   2       18.72       84.28     39.98 o 
   1  16   2       73.90       59.84     44.49 o 
   2  16   2       53.16       50.97     24.92 o 
   3  16   2      110.11       99.61     29.52 o 
   4  16   2       76.08      119.85     90.68 o 
   5  16   2       15.64     -102.97    102.97 o 
  -1  17   2        3.77       13.02     33.86 o 
   0  17   2       24.48       48.95     36.34 o 
   1  17   2       42.19       19.73     22.02 o 
   2  17   2        4.76       43.84     31.35 o 
   3  17   2      105.96      121.28     30.68 o 
   4  17   2       51.70      182.18     66.52 o 
  -3 -17   3        1.28       51.11     36.13 o 
  -2 -17   3        0.76      -10.94     25.31 o 
  -1 -17   3       33.41       48.33     41.42 o 
   0 -17   3        9.59       46.07     28.31 o 
   1 -17   3       44.23        7.23     38.68 o 
  -5 -16   3       10.16      -64.49     64.49 o 
  -4 -16   3       29.22       61.84     22.47 o 
  -3 -16   3       82.49      163.23     46.18 o 
  -2 -16   3       24.89       56.57     25.21 o 
  -1 -16   3       72.44       43.71     28.75 o 
   0 -16   3       14.30       49.45     38.42 o 
   1 -16   3       98.14       20.23     24.92 o 
   2 -16   3       30.49       39.30     51.66 o 
   3 -16   3       39.35       45.05     54.01 o 
  -6 -15   3       30.12       62.84     62.42 o 
  -5 -15   3       31.32       77.42     60.54 o 
  -4 -15   3       97.50      157.02     26.19 o 
  -3 -15   3        4.01       16.64     20.88 o 
  -2 -15   3      175.09      149.67     27.30 o 
  -1 -15   3       14.10       35.02     28.47 o 
   0 -15   3      109.97      118.48     97.38 o 
   1 -15   3      119.91       18.84     24.34 o 
   2 -15   3       33.32       -2.27     27.70 o 
   3 -15   3       41.69       75.06     94.91 o 
   4 -15   3       48.37       -2.11     46.61 o 
  -6 -14   3        9.35      -56.49     58.85 o 
  -5 -14   3       95.22       98.58     20.12 o 
  -4 -14   3       14.96       93.27     29.06 o 
  -3 -14   3        6.26        4.59     17.21 o 
  -2 -14   3      184.27      153.59     41.21 o 
  -1 -14   3        1.44      -24.77     24.77 o 
   0 -14   3       95.95       94.96     30.96 o 
   1 -14   3       62.75       26.93     27.83 o 
   2 -14   3        2.60      -12.82     20.29 o 
   3 -14   3      208.97      186.02    139.21 o 
   4 -14   3       17.50       41.87     40.81 o 
  -7 -13   3       72.82      155.12    117.41 o 
  -6 -13   3        2.55      198.70    107.72 o 
  -5 -13   3      142.31      187.52     56.70 o 
  -4 -13   3       97.59      126.32     22.82 o 
  -3 -13   3      162.75      130.03     24.25 o 
  -2 -13   3      647.20      709.57     41.24 o 
  -1 -13   3        7.07        7.73     17.46 o 
   0 -13   3       34.97       44.31     20.35 o 
   1 -13   3        1.45      -12.14     16.43 o 
   2 -13   3        0.70      -16.70     16.70 o 
   3 -13   3       41.35       48.54     56.94 o 
   4 -13   3        8.13       21.21     49.32 o 
   5 -13   3       43.96       32.63     56.90 o 
  -7 -12   3       22.95      125.39     67.84 o 
  -6 -12   3       29.42       94.79     58.07 o 
  -5 -12   3      337.50      299.43     72.16 o 
  -4 -12   3        5.56       13.20     18.29 o 
  -3 -12   3      688.70      687.72     39.91 o 
  -2 -12   3       23.77       28.43     24.78 o 
  -1 -12   3       41.86       57.44     19.91 o 
   0 -12   3     1107.17     1163.07     36.87 o 
   1 -12   3      196.32      205.36     31.26 o 
   2 -12   3      165.82      142.69     19.74 o 
   3 -12   3        4.09       -5.55     16.84 o 
   4 -12   3        6.45       29.57     67.87 o 
   5 -12   3       92.84      175.45     68.95 o 
   6 -12   3        1.01      177.14     76.35 o 
  -8 -11   3        4.86      -20.07     87.00 o 
  -7 -11   3        0.10      -60.89     60.89 o 
  -6 -11   3       50.46       30.71     15.66 o 
  -5 -11   3      192.24      157.27     34.80 o 
  -4 -11   3        7.65       -3.28     19.17 o 
  -3 -11   3      789.94      851.50     53.26 o 
  -2 -11   3        9.41        6.32     14.65 o 
  -1 -11   3     1123.31     1140.50     37.37 o 
   0 -11   3      876.72      897.03     35.67 o 
   1 -11   3       10.40       26.80     32.42 o 
   2 -11   3     1184.16     1188.90     62.85 o 
   3 -11   3       11.39        7.36     12.81 o 
   4 -11   3       14.96      -13.10     31.67 o 
   5 -11   3       36.80      116.34     41.48 o 
   6 -11   3        0.03       -5.03     37.19 o 
  -8 -10   3       87.27       41.20     57.76 o 
  -7 -10   3        5.80       74.27     54.06 o 
  -6 -10   3       71.62       65.38    104.26 o 
  -5 -10   3       10.51       15.83     23.00 o 
  -4 -10   3       11.61      -13.51     32.14 o 
  -3 -10   3      607.48      558.07     90.69 o 
  -2 -10   3        0.13      -15.38     15.38 o 
  -1 -10   3      378.55      431.74     52.23 o 
   0 -10   3       28.88       37.06     16.16 o 
   1 -10   3     1292.46     1370.76     49.44 o 
   2 -10   3      513.70      513.90     39.65 o 
   3 -10   3       11.75       35.98     30.97 o 
   4 -10   3      269.91      247.29     48.75 o 
   5 -10   3      102.27       63.74     43.71 o 
   6 -10   3      118.99      158.41     44.04 o 
   7 -10   3       25.19       -7.46     74.30 o 
  -8  -9   3       56.52       84.91     59.49 o 
  -7  -9   3        0.66      -48.34     48.34 o 
  -6  -9   3      112.77       78.74     16.50 o 
  -5  -9   3       34.26       31.24     18.50 o 
  -4  -9   3      105.56      124.74     17.79 o 
  -3  -9   3      607.87      618.98     27.63 o 
  -2  -9   3       80.02      109.36     23.59 o 
  -1  -9   3      517.92      500.66     30.82 o 
   0  -9   3       39.10       25.00     22.75 o 
   1  -9   3     1342.71     1339.36     46.25 o 
   2  -9   3      496.33      550.55     87.81 o 
   3  -9   3       46.23       42.64     29.04 o 
   4  -9   3      424.77      449.80     58.88 o 
   5  -9   3       12.69        2.75     10.19 o 
   6  -9   3        0.21      -11.46     40.41 o 
   7  -9   3        4.46       62.23     38.95 o 
  -9  -8   3       60.19      138.19     68.85 o 
  -8  -8   3       38.90      114.51     59.47 o 
  -7  -8   3      122.60       43.08     63.76 o 
  -6  -8   3        9.82        0.26      7.77 o 
  -5  -8   3       97.01       81.29     16.65 o 
  -4  -8   3      934.25      889.74     29.71 o 
  -3  -8   3       13.47       -3.39     15.99 o 
  -2  -8   3       21.82       27.14     14.78 o 
  -1  -8   3      587.09      502.21     76.92 o 
   0  -8   3        9.86       64.20     22.42 o 
   1  -8   3     3175.08     3254.00     88.42 o 
   2  -8   3     1021.00     1037.70     40.96 o 
   3  -8   3      168.36      166.77     33.65 o 
   4  -8   3      627.85      583.23     19.98 o 
   5  -8   3       39.30       45.94     10.90 o 
   6  -8   3       50.36       41.80     19.13 o 
   7  -8   3       29.22       31.70     74.33 o 
   8  -8   3        0.03        3.17     29.51 o 
  -9  -7   3       24.03       -3.60     42.24 o 
  -8  -7   3        2.37      -88.06     88.06 o 
  -7  -7   3      129.85      112.29     19.30 o 
  -6  -7   3      515.29      497.12     18.94 o 
  -5  -7   3       83.96       76.26     14.98 o 
  -4  -7   3      955.31      948.47     27.91 o 
  -3  -7   3        1.64        6.91     10.72 o 
  -2  -7   3       37.60       58.86     17.01 o 
  -1  -7   3       35.02       23.61     15.83 o 
   0  -7   3     1495.99     1473.47     49.15 o 
   1  -7   3     1255.46     1214.69     49.75 o 
   2  -7   3      198.26      195.97     28.64 o 
   3  -7   3     2041.18     2159.18     58.75 o 
   4  -7   3      865.94      926.61     31.38 o 
   5  -7   3        8.48       12.51     20.80 o 
   6  -7   3      555.64      543.34     31.26 o 
   7  -7   3       65.22       62.23     33.19 o 
   8  -7   3        0.16       83.12     55.55 o 
  -9  -6   3       13.23       72.50     55.86 o 
  -8  -6   3        0.36       11.37     59.32 o 
  -7  -6   3      586.18      576.76     22.69 o 
  -6  -6   3      519.85      517.55     38.59 o 
  -5  -6   3     1081.58     1185.49     40.25 o 
  -4  -6   3      570.96      572.35     32.99 o 
  -3  -6   3      621.71      612.59     17.41 o 
  -2  -6   3      852.98      798.52     24.05 o 
  -1  -6   3      706.90      678.40     20.65 o 
   0  -6   3      463.45      392.07     41.48 o 
   1  -6   3     1435.31     1327.96     47.15 o 
   2  -6   3      155.34      217.71     29.63 o 
   3  -6   3     1612.71     1592.33     77.79 o 
   4  -6   3      685.50      708.76     73.89 o 
   5  -6   3      439.90      419.29     37.81 o 
   6  -6   3      133.42       84.27     26.16 o 
   7  -6   3       21.72        7.15     17.86 o 
   8  -6   3       74.92       82.50     43.62 o 
  -9  -5   3        0.78       10.37     65.79 o 
  -8  -5   3        2.12        2.88     18.73 o 
  -7  -5   3      242.25      219.76     23.20 o 
  -6  -5   3       13.18       -1.99      8.64 o 
  -5  -5   3     2207.35     2341.69     36.31 o 
  -4  -5   3      923.06      931.76     23.11 o 
  -3  -5   3     2503.95     2585.21     33.45 o 
  -2  -5   3     7475.72     7310.02     93.79 o 
  -1  -5   3      185.71      194.21     15.36 o 
   0  -5   3     8448.25     8048.70    138.73 o 
   1  -5   3      145.42      147.53     34.40 o 
   2  -5   3       55.67       99.80     23.14 o 
   3  -5   3       39.18       27.85     14.50 o 
   4  -5   3       65.77       75.69     16.15 o 
   5  -5   3      994.72     1024.21     30.33 o 
   6  -5   3       27.84       33.95     22.91 o 
   7  -5   3        9.87       -3.87     12.84 o 
   8  -5   3       85.73      114.50     23.78 o 
  -9  -4   3        0.54        1.21     33.44 o 
  -8  -4   3      104.45      109.56     18.34 o 
  -7  -4   3      135.54      107.14     16.44 o 
  -6  -4   3      267.73      236.54     17.08 o 
  -5  -4   3      905.19      890.29     23.14 o 
  -4  -4   3      530.70      555.72     16.44 o 
  -3  -4   3     2535.42     2379.31     32.79 o 
  -2  -4   3     5760.46     5752.42     86.98 o 
  -1  -4   3     8786.98     8798.26    110.15 o 
   0  -4   3     2424.98     2074.11     59.14 o 
   1  -4   3      225.89      237.25     22.81 o 
   2  -4   3      559.32      562.07     31.25 o 
   3  -4   3      651.06      566.71     24.26 o 
   4  -4   3       12.60       11.26     11.98 o 
   5  -4   3     1049.46     1157.73     39.21 o 
   6  -4   3        0.15       18.16     15.91 o 
   7  -4   3      198.88      159.77     61.89 o 
   8  -4   3       13.31       15.98     27.56 o 
   9  -4   3        6.62      -33.12     47.72 o 
  -9  -3   3        5.21       70.36     75.28 o 
  -8  -3   3       66.61       69.42     22.71 o 
  -7  -3   3       38.11       14.67     13.21 o 
  -6  -3   3      106.68      118.59     21.05 o 
  -5  -3   3      567.53      614.84     29.31 o 
  -4  -3   3        7.13        3.91      6.80 o 
  -3  -3   3     3492.79     3321.11     43.96 o 
  -2  -3   3     6215.39     6019.27    152.36 o 
  -1  -3   3     8863.24     8791.37    106.98 o 
   0  -3   3     9837.45     9647.28    112.63 o 
   1  -3   3      226.42      278.72     22.36 o 
   2  -3   3     4113.12     3758.80     93.73 o 
   3  -3   3       21.74       27.90     11.66 o 
   4  -3   3       33.18       11.94     19.19 o 
   5  -3   3      123.74      120.03     40.81 o 
   6  -3   3       53.09       47.83     23.58 o 
   7  -3   3      221.29      213.02     29.11 o 
   8  -3   3       22.42       43.00     19.20 o 
   9  -3   3       44.02       76.65     29.09 o 
  -9  -2   3       16.62       39.24     34.54 o 
  -8  -2   3       98.20      122.17     24.67 o 
  -7  -2   3       44.23       51.85     15.36 o 
  -6  -2   3      360.12      382.77     35.35 o 
  -5  -2   3      193.30      202.49     18.43 o 
  -4  -2   3     1192.50     1289.99     30.50 o 
  -3  -2   3     6916.38     6626.21     68.29 o 
  -2  -2   3     1212.30     1189.47     29.39 o 
  -1  -2   3     4241.13     3812.85     49.59 o 
   0  -2   3    18988.65    19758.22    209.17 o 
   1  -2   3      918.67      931.58     36.93 o 
   2  -2   3     2546.32     2317.13     65.16 o 
   3  -2   3      299.93      307.40     17.81 o 
   4  -2   3     2220.95     2172.78     33.82 o 
   5  -2   3       16.43       14.46     11.20 o 
   6  -2   3       10.10        6.74     12.01 o 
   7  -2   3      535.68      550.03     57.28 o 
   8  -2   3       13.03       49.39     21.00 o 
   9  -2   3       38.11       82.64     25.82 o 
  -9  -1   3      174.77      159.83    106.24 o 
  -8  -1   3       71.24       89.74     24.91 o 
  -7  -1   3       56.72       76.62     25.16 o 
  -6  -1   3      559.28      602.97     25.03 o 
  -5  -1   3       43.41       61.78     14.65 o 
  -4  -1   3      416.13      424.87     16.35 o 
  -3  -1   3     3354.00     3168.25     40.12 o 
  -2  -1   3      554.52      501.55     35.43 o 
  -1  -1   3     1771.85     2054.18    359.54 o 
   0  -1   3     1019.53     1040.51     17.88 o 
   1  -1   3    29657.78    31936.22    346.49 o 
   2  -1   3       51.08       64.78     21.33 o 
   3  -1   3        2.97       -0.51      7.69 o 
   4  -1   3     6599.83     6686.37     72.20 o 
   5  -1   3       53.60       49.36     12.15 o 
   6  -1   3      326.23      321.53     27.67 o 
   7  -1   3      408.37      415.88     25.66 o 
   8  -1   3        4.23       20.12     19.97 o 
   9  -1   3        4.52       25.93     20.50 o 
  -9   0   3       31.22       12.20     27.33 o 
  -8   0   3      270.19      182.02     56.93 o 
  -7   0   3      907.96      913.43     38.82 o 
  -6   0   3      426.70      423.10     25.89 o 
  -5   0   3        2.42       10.01     10.18 o 
  -4   0   3     2366.67     2305.38     31.24 o 
  -3   0   3      193.39      148.53     21.11 o 
  -2   0   3       81.54      102.99     13.60 o 
  -1   0   3     6320.73     6172.05     66.77 o 
   0   0   3      241.51      171.75      8.85 o 
   1   0   3     8222.84     8219.99     84.38 o 
   2   0   3     4775.40     4583.42     45.51 o 
   3   0   3     1960.12     1889.48     28.97 o 
   4   0   3      648.15      696.48     25.54 o 
   5   0   3      100.65      144.01     18.22 o 
   6   0   3     1399.15     1421.78     32.46 o 
   7   0   3       44.53       62.83     21.81 o 
   8   0   3       10.42       43.36     25.12 o 
   9   0   3       42.93       44.77     23.32 o 
  -9   1   3       82.57       49.19     68.96 o 
  -8   1   3        0.05       12.31     17.00 o 
  -7   1   3     1204.47     1290.13     39.36 o 
  -6   1   3       22.43       23.90     16.30 o 
  -5   1   3      447.79      519.49     21.74 o 
  -4   1   3     4150.58     3966.46     45.83 o 
  -3   1   3     1529.36     1591.19     25.31 o 
  -2   1   3      270.75      302.66     16.33 o 
  -1   1   3    12331.46    12146.38    207.99 o 
   0   1   3     1361.56     1242.33     22.06 o 
   1   1   3     5702.33     5475.02     52.19 o 
   2   1   3     4018.98     3753.65     35.91 o 
   3   1   3     3388.13     3254.93     42.77 o 
   4   1   3      265.04      261.79     20.11 o 
   5   1   3      586.85      633.93     25.12 o 
   6   1   3      312.22      310.99     26.92 o 
   7   1   3        2.72        9.40     15.51 o 
   8   1   3       13.27       42.89     27.96 o 
   9   1   3      134.34      228.41     81.09 o 
  -9   2   3       38.48       14.38     60.45 o 
  -8   2   3        5.70       20.94     25.34 o 
  -7   2   3      194.49       80.10     60.02 o 
  -6   2   3      258.99      289.94     66.69 o 
  -5   2   3     2002.43     2033.40     72.17 o 
  -4   2   3     1883.01     1873.92     27.67 o 
  -3   2   3        0.23        1.07      7.38 o 
  -2   2   3    15874.19    16022.16    185.47 o 
  -1   2   3     3654.96     3471.95     89.93 o 
   0   2   3      447.70      422.81     16.51 o 
   1   2   3      509.39      449.82     12.67 o 
   2   2   3      319.04      329.49     11.91 o 
   3   2   3     2698.53     2607.87     29.27 o 
   4   2   3     2352.73     2424.41     23.92 o 
   5   2   3      359.52      362.04     13.86 o 
   6   2   3     1120.80     1136.06     24.53 o 
   7   2   3       57.18       48.38     12.55 o 
   8   2   3       54.28       56.97     19.40 o 
   9   2   3       16.06       65.76     66.82 o 
  -9   3   3       22.23       39.64     72.52 o 
  -8   3   3        5.92       -0.63     27.28 o 
  -7   3   3       57.25       20.05     14.54 o 
  -6   3   3      517.38      500.42     36.22 o 
  -5   3   3      772.61      821.26     42.62 o 
  -4   3   3      169.76      133.40     13.03 o 
  -3   3   3     3119.69     3131.42     36.90 o 
  -2   3   3      809.81      680.33     26.72 o 
  -1   3   3     1394.28     1315.60     48.63 o 
   0   3   3    15837.25    16078.93    141.86 o 
   1   3   3     2620.10     2424.82     21.90 o 
   2   3   3     1063.25      997.07     14.93 o 
   3   3   3     7764.75     7926.48     84.22 o 
   4   3   3       39.56       36.51      4.49 o 
   5   3   3      703.39      667.14     17.51 o 
   6   3   3      246.72      260.43     12.46 o 
   7   3   3        0.78        5.06      8.26 o 
   8   3   3      438.28      347.93     37.77 o 
   9   3   3        3.38       41.84     41.53 o 
  -9   4   3        3.38      -90.11     90.11 o 
  -8   4   3       83.04        3.37     33.17 o 
  -7   4   3       29.42       58.98     50.31 o 
  -6   4   3      197.64       57.53     74.46 o 
  -5   4   3     1344.46     1384.36     49.23 o 
  -4   4   3      348.99      326.95     24.72 o 
  -3   4   3     2096.01     2075.22     25.66 o 
  -2   4   3     6841.06     6940.59     55.61 o 
  -1   4   3     4307.59     4042.66     54.71 o 
   0   4   3     6875.23     6291.77     59.12 o 
   1   4   3      574.48      547.07     11.65 o 
   2   4   3      900.82      842.44     12.18 o 
   3   4   3      320.51      331.05     23.97 o 
   4   4   3       49.39       71.10     20.76 o 
   5   4   3      446.07      510.81     36.35 o 
   6   4   3      293.28      276.62     30.82 o 
   7   4   3     1019.89     1162.56     69.02 o 
   8   4   3      156.13      144.34     50.78 o 
   9   4   3        6.88       11.42     36.95 o 
  -8   5   3      156.49       84.23     80.69 o 
  -7   5   3        0.11      -20.65     34.44 o 
  -6   5   3        4.64       27.82     23.62 o 
  -5   5   3      294.60      316.11     32.64 o 
  -4   5   3      109.56      156.07     28.60 o 
  -3   5   3     1795.79     1957.06     46.24 o 
  -2   5   3     1178.61     1263.94     74.25 o 
  -1   5   3     6727.12     6842.23     63.52 o 
   0   5   3    12005.33    11618.80     96.48 o 
   1   5   3     1493.72     1439.84     17.20 o 
   2   5   3     4502.95     4321.04     41.86 o 
   3   5   3      375.05      348.30     12.83 o 
   4   5   3      314.68      341.51     29.51 o 
   5   5   3     1383.64     1472.99     55.41 o 
   6   5   3        7.24       22.32     34.02 o 
   7   5   3       42.48       67.77     32.05 o 
   8   5   3        3.81        6.05     23.71 o 
   9   5   3       44.79      108.76     52.36 o 
  -8   6   3       38.04      124.22     60.73 o 
  -7   6   3       22.71        3.13     33.25 o 
  -6   6   3       14.27       36.25     26.22 o 
  -5   6   3      269.84      236.98     33.35 o 
  -4   6   3      182.78      201.10     27.85 o 
  -3   6   3     1851.30     1815.03     48.68 o 
  -2   6   3      136.71      132.00     19.48 o 
  -1   6   3     6136.95     6441.00     80.90 o 
   0   6   3     8234.99     8237.25     68.24 o 
   1   6   3     3676.01     3575.24     63.60 o 
   2   6   3     6286.51     6193.25     56.12 o 
   3   6   3      913.35      995.88     16.08 o 
   4   6   3      391.07      455.10     34.75 o 
   5   6   3      312.38      424.31     32.81 o 
   6   6   3       43.12       92.05     27.67 o 
   7   6   3      280.78      316.50     40.33 o 
   8   6   3       23.98       95.37     42.23 o 
   9   6   3       40.46       86.89     47.44 o 
  -8   7   3       12.79      135.75     64.81 o 
  -7   7   3       15.24       15.18     65.08 o 
  -6   7   3      179.81      137.51    170.67 o 
  -5   7   3        9.98       27.77     39.27 o 
  -4   7   3       84.70       58.24     29.55 o 
  -3   7   3      896.12      981.91     41.68 o 
  -2   7   3      578.85      642.70     36.95 o 
  -1   7   3       90.62       85.96     13.50 o 
   0   7   3      940.51      917.15     20.14 o 
   1   7   3     2700.75     2635.85     34.37 o 
   2   7   3     6696.96     6788.82     72.94 o 
   3   7   3      170.86      165.71     11.41 o 
   4   7   3      996.58     1036.89     59.31 o 
   5   7   3      152.05      201.97     30.11 o 
   6   7   3      444.95      543.17     49.52 o 
   7   7   3      302.73      405.63     51.73 o 
   8   7   3        2.62        9.25     30.89 o 
   9   7   3       11.48       27.08     38.81 o 
  -8   8   3       38.82      -11.33     76.66 o 
  -7   8   3      116.87      110.75     58.25 o 
  -6   8   3      403.04      416.29     69.97 o 
  -5   8   3        4.36      -19.96     25.53 o 
  -4   8   3      430.83      482.64     50.14 o 
  -3   8   3      539.50      700.21     47.12 o 
  -2   8   3      365.70      366.02     35.65 o 
  -1   8   3      576.90      561.70     34.04 o 
   0   8   3        1.56       15.20     13.32 o 
   1   8   3     2279.54     2192.63     29.36 o 
   2   8   3     1889.25     1842.42     33.21 o 
   3   8   3     1525.83     1552.33     28.90 o 
   4   8   3      581.04      565.77     51.87 o 
   5   8   3       49.10       68.81     31.15 o 
   6   8   3      304.19      348.63     61.60 o 
   7   8   3      122.20      131.71    100.50 o 
   8   8   3        2.40       -0.02     31.54 o 
   9   8   3       37.65       27.79     44.90 o 
  -7   9   3       62.98       14.84     48.88 o 
  -6   9   3      108.68      212.22     63.57 o 
  -5   9   3      294.54      262.39     61.15 o 
  -4   9   3     1292.80     1281.74    386.87 o 
  -3   9   3       83.78       72.40     32.22 o 
  -2   9   3      217.46      298.22     31.42 o 
  -1   9   3      859.07      902.47     37.67 o 
   0   9   3      217.35      215.15     17.71 o 
   1   9   3     1490.49     1618.09     70.05 o 
   2   9   3      547.90      553.72     21.09 o 
   3   9   3     1290.19     1309.89     22.23 o 
   4   9   3      448.23      459.65     26.34 o 
   5   9   3       27.83       68.37     32.00 o 
   6   9   3      500.17      548.58     46.05 o 
   7   9   3        7.11       -0.64     22.37 o 
   8   9   3       10.81       42.75     36.46 o 
  -7  10   3       35.23       -0.32     40.45 o 
  -6  10   3       49.85        5.74     42.13 o 
  -5  10   3      289.24      366.11     70.11 o 
  -4  10   3      331.02      449.22     65.84 o 
  -3  10   3        5.67      -14.47     53.79 o 
  -2  10   3      746.13      896.37     67.71 o 
  -1  10   3      283.12      316.23     44.11 o 
   0  10   3     1152.98     1183.03     68.26 o 
   1  10   3       17.63       10.18     15.54 o 
   2  10   3       27.05       34.03     17.43 o 
   3  10   3      437.36      421.75     32.01 o 
   4  10   3      382.19      390.62     17.64 o 
   5  10   3      366.93      372.75     82.70 o 
   6  10   3      180.67      254.00     40.54 o 
   7  10   3        2.11      -53.80     53.80 o 
   8  10   3       28.99        8.21     55.94 o 
  -6  11   3        6.23      -59.73     61.18 o 
  -5  11   3      180.28      263.95     68.79 o 
  -4  11   3      362.86      573.28     76.90 o 
  -3  11   3       87.91       83.10     72.01 o 
  -2  11   3      242.87      237.48     50.60 o 
  -1  11   3       72.03       84.20     37.32 o 
   0  11   3      627.75      636.94     27.73 o 
   1  11   3      253.93      300.49     37.10 o 
   2  11   3      110.94      114.61     44.33 o 
   3  11   3       66.54       78.88     16.93 o 
   4  11   3      613.98      564.39     19.83 o 
   5  11   3      468.87      419.87    168.90 o 
   6  11   3       18.68       20.19     31.79 o 
   7  11   3       77.50      125.18     41.66 o 
   8  11   3       41.86      130.19     72.04 o 
  -6  12   3        0.05      -24.53     57.14 o 
  -5  12   3       95.61      242.24     74.74 o 
  -4  12   3       38.13      -56.39     82.25 o 
  -3  12   3      203.21      183.80     59.32 o 
  -2  12   3      462.56      458.15     63.41 o 
  -1  12   3       24.30       18.03     32.43 o 
   0  12   3     1044.37     1110.87     46.70 o 
   1  12   3      444.46      426.78     33.38 o 
   2  12   3      239.29      105.64     92.51 o 
   3  12   3      325.87      142.43    101.31 o 
   4  12   3        1.15       -1.21      9.49 o 
   5  12   3       46.94       79.31     41.71 o 
   6  12   3      111.13      139.87    109.95 o 
   7  12   3       24.22       90.16     64.91 o 
  -5  13   3        1.60       -4.35     47.19 o 
  -4  13   3        0.43       27.43     79.24 o 
  -3  13   3      283.75      272.61     68.60 o 
  -2  13   3      166.17      150.72     85.52 o 
  -1  13   3      155.97      138.09     47.98 o 
   0  13   3      324.74      247.10    215.33 o 
   1  13   3        0.14       15.62     21.36 o 
   2  13   3      745.84      790.22     56.67 o 
   3  13   3      155.59      166.94     52.64 o 
   4  13   3       32.67        7.14     11.40 o 
   5  13   3      407.07      557.99     75.38 o 
   6  13   3       15.08      -25.69     75.25 o 
   7  13   3       88.10      230.40     79.84 o 
  -4  14   3        4.09      -69.05     69.05 o 
  -3  14   3       63.10       78.57     59.24 o 
  -2  14   3       12.00      -52.38     52.38 o 
  -1  14   3      141.94      125.63     81.42 o 
   0  14   3      178.02       77.57    100.90 o 
   1  14   3       95.70       90.19     24.91 o 
   2  14   3      465.14      420.09     40.66 o 
   3  14   3        0.10       10.33     15.91 o 
   4  14   3      235.39      266.56     35.77 o 
   5  14   3       44.30       61.07     51.70 o 
   6  14   3        1.86      -22.17     80.85 o 
  -4  15   3       13.94      101.88     71.24 o 
  -3  15   3       42.43     -112.23    112.23 o 
  -2  15   3        0.50       45.01     51.24 o 
  -1  15   3      238.23      282.05     65.11 o 
   0  15   3       50.45       39.81     52.77 o 
   1  15   3       84.37       49.77     54.44 o 
   2  15   3      154.24      108.31     25.93 o 
   3  15   3        0.59       -2.78     13.92 o 
   4  15   3      149.94       70.02     37.95 o 
   5  15   3       17.09      -24.73     76.07 o 
   6  15   3       30.27       67.02     64.94 o 
  -3  16   3       43.52       57.51     64.17 o 
  -2  16   3       15.73       22.83     81.15 o 
  -1  16   3      101.70       17.32     73.16 o 
   0  16   3       13.72      -18.18     32.19 o 
   1  16   3      122.27       83.78     46.64 o 
   2  16   3      110.74      102.01     56.41 o 
   3  16   3       31.63       23.98     22.30 o 
   4  16   3      196.15      329.04    110.63 o 
   5  16   3        0.19       70.31     59.76 o 
  -1  17   3       22.79       75.43     60.01 o 
   0  17   3        1.22       31.14     33.94 o 
   1  17   3       54.53       34.47     31.69 o 
   2  17   3        5.31       39.12     26.51 o 
   3  17   3       94.07       86.64     43.79 o 
  -3 -17   4       12.30       48.05     30.84 o 
  -2 -17   4        2.00       22.91     27.72 o 
  -1 -17   4       14.08       13.71     36.46 o 
   0 -17   4       50.59       50.08     40.42 o 
   1 -17   4        4.93      -41.73     41.73 o 
  -4 -16   4        0.56       -9.74     24.42 o 
  -3 -16   4       31.18      102.94     34.75 o 
  -2 -16   4        2.16       20.10     22.32 o 
  -1 -16   4      131.12      162.28     35.98 o 
   0 -16   4        7.52       24.16     36.15 o 
   1 -16   4       25.39       37.47     33.43 o 
   2 -16   4       64.05       23.38     44.16 o 
  -5 -15   4        2.85       58.25     91.90 o 
  -4 -15   4       67.62       76.82     28.63 o 
  -3 -15   4        0.14       14.64     41.42 o 
  -2 -15   4        5.41        0.93     27.63 o 
  -1 -15   4       65.47       81.27     28.93 o 
   0 -15   4       19.50       39.12     28.23 o 
   1 -15   4       69.94       12.83     19.21 o 
   2 -15   4       54.42       48.77     44.30 o 
   3 -15   4        2.43       30.00     39.70 o 
  -6 -14   4       21.23      145.31     73.39 o 
  -5 -14   4       15.00       50.08     27.45 o 
  -4 -14   4       65.24      121.81     56.22 o 
  -3 -14   4        1.06        8.16     23.46 o 
  -2 -14   4      160.21      141.84     28.70 o 
  -1 -14   4       45.06       62.66     29.56 o 
   0 -14   4       20.29        0.43     14.87 o 
   1 -14   4       34.88       23.60     23.84 o 
   2 -14   4       38.91       21.73     24.00 o 
   3 -14   4       19.48        1.78     34.15 o 
   4 -14   4       25.30       -3.88     32.20 o 
  -7 -13   4       33.38        3.98     47.80 o 
  -6 -13   4       44.41       17.94     77.92 o 
  -5 -13   4       82.56       69.51     22.84 o 
  -4 -13   4      393.10      362.43     37.05 o 
  -3 -13   4       53.84       33.18     17.71 o 
  -2 -13   4      158.59      194.35     27.74 o 
  -1 -13   4       78.61       87.75     27.94 o 
   0 -13   4        0.34       33.91     29.35 o 
   1 -13   4       80.08      148.74     27.82 o 
   2 -13   4       43.46       88.59     39.48 o 
   3 -13   4       15.21        5.79     14.36 o 
   4 -13   4       30.30       18.19     48.81 o 
   5 -13   4        1.88       26.31     81.96 o 
  -7 -12   4       45.26      211.24    116.42 o 
  -6 -12   4        4.49       11.71     43.55 o 
  -5 -12   4      131.39       39.49     37.87 o 
  -4 -12   4      846.69      752.58     61.04 o 
  -3 -12   4      157.97      110.16     43.80 o 
  -2 -12   4      635.59      699.71     45.78 o 
  -1 -12   4        1.53      -12.23     16.79 o 
   0 -12   4       95.90       87.98     31.49 o 
   1 -12   4       27.29       26.97     25.77 o 
   2 -12   4       36.93       31.31     17.87 o 
   3 -12   4      523.00      516.27     41.18 o 
   4 -12   4       22.89       13.40     35.61 o 
   5 -12   4        0.16      -62.64     78.93 o 
   6 -12   4       40.35      -22.36     55.95 o 
  -8 -11   4       15.50       38.43     96.54 o 
  -7 -11   4       60.92       80.01     60.76 o 
  -6 -11   4       55.46       69.10     40.01 o 
  -5 -11   4      232.14      181.57     45.46 o 
  -4 -11   4       70.24       72.71     20.60 o 
  -3 -11   4     1043.78     1029.33     51.71 o 
  -2 -11   4      956.81      946.52     68.64 o 
  -1 -11   4       14.01       15.60     21.13 o 
   0 -11   4      795.85      818.89     57.37 o 
   1 -11   4       48.00       44.15     29.87 o 
   2 -11   4      113.29      134.47     31.94 o 
   3 -11   4      173.62      139.36     43.12 o 
   4 -11   4       43.00       59.78     93.45 o 
   5 -11   4      120.44      220.34     47.90 o 
   6 -11   4        2.93       62.91     89.14 o 
  -8 -10   4      126.54      128.50    108.34 o 
  -7 -10   4        0.89      121.00     61.28 o 
  -6 -10   4       26.23       29.37     52.29 o 
  -5 -10   4      187.94      176.31     30.58 o 
  -4 -10   4      260.94      205.30     44.86 o 
  -3 -10   4      117.58      172.13     30.66 o 
  -2 -10   4     2545.72     2475.21     79.29 o 
  -1 -10   4     1268.62     1238.49     47.37 o 
   0 -10   4      547.09      556.42     48.15 o 
   1 -10   4        0.06        3.73     19.99 o 
   2 -10   4      450.72      492.31     40.20 o 
   3 -10   4       84.13       68.24     34.61 o 
   4 -10   4      104.71      146.55     36.40 o 
   5 -10   4      182.72      181.94     49.07 o 
   6 -10   4       28.76       54.33     37.28 o 
   7 -10   4       17.72       45.23     91.77 o 
  -8  -9   4       62.86      137.90    101.18 o 
  -7  -9   4        0.94       70.77     52.02 o 
  -6  -9   4      117.68       91.44     23.28 o 
  -5  -9   4      118.14       94.27     22.35 o 
  -4  -9   4       87.26       88.54     25.46 o 
  -3  -9   4      276.69      296.98     37.89 o 
  -2  -9   4      138.70      154.71     21.04 o 
  -1  -9   4     1013.70      868.79     46.71 o 
   0  -9   4      566.00      570.94     66.74 o 
   1  -9   4       44.89        9.67     24.03 o 
   2  -9   4      852.74      925.01     50.87 o 
   3  -9   4        3.28      -18.35     23.12 o 
   4  -9   4      266.47      263.36     58.97 o 
   5  -9   4      220.90      182.40     25.96 o 
   6  -9   4        8.42       60.80     59.50 o 
   7  -9   4        0.39       51.76     43.61 o 
  -9  -8   4       48.25      127.05     65.96 o 
  -8  -8   4       45.14       31.51     78.13 o 
  -7  -8   4       53.43       27.09     22.42 o 
  -6  -8   4       69.40       69.18     16.57 o 
  -5  -8   4       44.84       36.63     13.72 o 
  -4  -8   4      403.57      405.63     20.23 o 
  -3  -8   4        2.15        3.47     10.52 o 
  -2  -8   4        7.05       18.66     13.42 o 
  -1  -8   4      501.90      526.61     36.36 o 
   0  -8   4      384.66      389.11     54.77 o 
   1  -8   4      977.08      959.49     51.68 o 
   2  -8   4     2374.85     2327.03    119.60 o 
   3  -8   4       79.62       87.80     25.26 o 
   4  -8   4      236.12      237.45     40.75 o 
   5  -8   4        2.44        4.48     19.28 o 
   6  -8   4        0.13       18.45     17.68 o 
   7  -8   4      125.47      100.63     38.67 o 
   8  -8   4        6.55       49.21     39.73 o 
  -9  -7   4       60.76       82.33     60.85 o 
  -8  -7   4       31.30      121.77     89.31 o 
  -7  -7   4       66.63       38.82     23.63 o 
  -6  -7   4      486.31      541.10     51.05 o 
  -5  -7   4      154.30      115.47     14.61 o 
  -4  -7   4      888.09      922.65     44.46 o 
  -3  -7   4       29.01       40.52     14.59 o 
  -2  -7   4      701.10      598.84     34.87 o 
  -1  -7   4      370.09      365.72     28.37 o 
   0  -7   4        0.09       -6.52     16.91 o 
   1  -7   4      436.71      420.89     35.68 o 
   2  -7   4     1366.38     1280.71     86.12 o 
   3  -7   4      230.89      186.98     31.64 o 
   4  -7   4       83.35       98.28     31.92 o 
   5  -7   4        4.17       15.27     13.52 o 
   6  -7   4      264.04      316.38     31.98 o 
   7  -7   4      128.61      145.42     21.11 o 
   8  -7   4       10.16       78.62     54.47 o 
  -9  -6   4      116.39      126.18     96.89 o 
  -8  -6   4        0.53       -5.84     23.68 o 
  -7  -6   4      211.31      208.95     36.71 o 
  -6  -6   4      887.20      898.32     46.02 o 
  -5  -6   4      108.77      127.29     16.73 o 
  -4  -6   4      221.87      239.44     28.09 o 
  -3  -6   4        0.10      -12.07     12.07 o 
  -2  -6   4     5520.44     5427.46     77.32 o 
  -1  -6   4       46.50       30.84     11.50 o 
   0  -6   4     1268.79     1347.69     66.43 o 
   1  -6   4     6564.11     6691.20    135.04 o 
   2  -6   4      240.11      202.35     30.20 o 
   3  -6   4      424.03      413.20     28.37 o 
   4  -6   4     1102.34     1118.27     52.04 o 
   5  -6   4        9.32       -2.72     13.01 o 
   6  -6   4       44.10       36.32     41.29 o 
   7  -6   4        0.03       23.22     20.79 o 
   8  -6   4        9.95       72.47     54.25 o 
  -9  -5   4       14.62      113.65     57.24 o 
  -8  -5   4        0.77       32.31     24.02 o 
  -7  -5   4      253.75      259.41     20.22 o 
  -6  -5   4       18.89       11.64     13.83 o 
  -5  -5   4      792.87      848.06     24.89 o 
  -4  -5   4      539.50      588.39     20.02 o 
  -3  -5   4       12.30        7.89      8.77 o 
  -2  -5   4    11087.22    11185.07    137.76 o 
  -1  -5   4        1.56      -15.17     15.17 o 
   0  -5   4     4892.45     4798.58     72.77 o 
   1  -5   4     2017.47     1842.16     53.19 o 
   2  -5   4        9.98       16.17     18.14 o 
   3  -5   4      769.18      736.29     41.98 o 
   4  -5   4     1398.66     1350.66     33.16 o 
   5  -5   4       15.99        6.61     18.62 o 
   6  -5   4      145.92       78.45     40.12 o 
   7  -5   4       11.07        0.64     13.45 o 
   8  -5   4       78.79      108.04     24.06 o 
  -9  -4   4       14.22        8.53     38.80 o 
  -8  -4   4       25.03       19.85     19.52 o 
  -7  -4   4      219.47      260.38     37.41 o 
  -6  -4   4       60.69       70.82     19.71 o 
  -5  -4   4      943.45      961.74     25.33 o 
  -4  -4   4       73.87      115.83     17.42 o 
  -3  -4   4      548.48      517.13     17.36 o 
  -2  -4   4     4022.66     3880.35     55.55 o 
  -1  -4   4      541.64      510.36     27.23 o 
   0  -4   4     3939.62     3487.74     55.40 o 
   1  -4   4      620.95      615.29     27.44 o 
   2  -4   4      546.42      623.36     50.20 o 
   3  -4   4     2185.04     2008.38     61.04 o 
   4  -4   4      377.79      358.06     21.80 o 
   5  -4   4      360.08      427.71     27.04 o 
   6  -4   4      335.60      305.24     32.04 o 
   7  -4   4      101.49       64.90     29.17 o 
   8  -4   4       49.89       57.39     25.17 o 
   9  -4   4       40.00       57.86     38.88 o 
  -9  -3   4        0.38       21.84     22.63 o 
  -8  -3   4        2.81       -1.29     16.26 o 
  -7  -3   4        4.02        4.25     15.75 o 
  -6  -3   4       57.52       58.33     20.64 o 
  -5  -3   4      911.78      887.22     24.75 o 
  -4  -3   4      447.51      450.04     19.40 o 
  -3  -3   4     4677.06     4614.40     69.76 o 
  -2  -3   4     2706.33     2508.73     40.85 o 
  -1  -3   4      233.43      165.76     15.49 o 
   0  -3   4    12278.44    11631.48    139.48 o 
   1  -3   4     1026.16     1034.16     25.09 o 
   2  -3   4     1298.75     1327.38     57.81 o 
   3  -3   4      849.05      746.45     35.84 o 
   4  -3   4        0.59       -6.58     13.97 o 
   5  -3   4      620.18      654.43     30.58 o 
   6  -3   4      252.29      244.43     24.19 o 
   7  -3   4       19.44       34.16     17.97 o 
   8  -3   4      146.99      116.20     36.68 o 
   9  -3   4        0.01       46.47     25.22 o 
  -9  -2   4       10.92       20.29     20.75 o 
  -8  -2   4      149.72      228.73     43.59 o 
  -7  -2   4       26.25       43.33     14.91 o 
  -6  -2   4       20.77       29.75     22.24 o 
  -5  -2   4     2032.44     1895.55     39.11 o 
  -4  -2   4      957.42      971.57     29.74 o 
  -3  -2   4     2867.04     2814.66     51.63 o 
  -2  -2   4     2184.49     2119.23     36.81 o 
  -1  -2   4      313.18      318.14     22.77 o 
   0  -2   4    22239.14    22348.80    249.09 o 
   1  -2   4      659.48      643.28     24.47 o 
   2  -2   4     4352.69     3976.74     75.70 o 
   3  -2   4      849.30      900.99     33.45 o 
   4  -2   4       11.43       25.43     17.71 o 
   5  -2   4     1785.30     1896.52     66.47 o 
   6  -2   4       14.79        5.88     19.67 o 
   7  -2   4      119.42      101.33     36.17 o 
   8  -2   4       31.28       40.04     20.86 o 
   9  -2   4       19.83       26.20     29.43 o 
  -9  -1   4       65.73       17.88     22.07 o 
  -8  -1   4      168.29      227.49     27.44 o 
  -7  -1   4       10.76       22.24     16.23 o 
  -6  -1   4      306.76      335.55     25.67 o 
  -5  -1   4      301.49      325.04     16.99 o 
  -4  -1   4      671.53      751.56     23.76 o 
  -3  -1   4     7111.51     6765.05     88.26 o 
  -2  -1   4     1329.90     1234.58     35.67 o 
  -1  -1   4     1173.55     1111.89     23.79 o 
   0  -1   4     4219.60     3892.96     54.22 o 
   1  -1   4    11298.17    11108.52    120.70 o 
   2  -1   4    14467.73    13905.72    159.97 o 
   3  -1   4       61.85       50.88     10.41 o 
   4  -1   4       40.76       57.74     12.80 o 
   5  -1   4      460.65      481.21     25.07 o 
   6  -1   4       90.74      104.38     39.86 o 
   7  -1   4      327.62      319.46     90.76 o 
   8  -1   4        3.37       10.22     36.25 o 
   9  -1   4       30.90       44.70     25.67 o 
  -9   0   4       16.46        8.06     27.43 o 
  -8   0   4      426.59      399.41     42.83 o 
  -7   0   4       98.46      108.94     18.35 o 
  -6   0   4      911.22      942.14     41.59 o 
  -5   0   4        3.72       10.34     11.65 o 
  -4   0   4      272.28      224.81     17.87 o 
  -3   0   4     1937.38     1789.33     54.81 o 
  -2   0   4     1910.01     1843.89     46.39 o 
  -1   0   4     2036.41     1748.46     30.86 o 
   0   0   4        1.32        7.36      7.85 o 
   1   0   4     4260.93     4226.71     53.52 o 
   2   0   4     1120.57      987.05     18.86 o 
   3   0   4      829.78      932.69     25.42 o 
   4   0   4     6755.45     6697.14    152.18 o 
   5   0   4        3.84       -8.65     11.43 o 
   6   0   4       92.78       78.99     15.13 o 
   7   0   4       10.18       17.30     15.50 o 
   8   0   4       17.53       32.76     19.69 o 
   9   0   4       41.22       49.46     28.58 o 
  -9   1   4       71.64       28.09     40.61 o 
  -8   1   4       57.07       42.85     25.43 o 
  -7   1   4      185.32      151.92     26.46 o 
  -6   1   4     2054.84     2123.96     67.03 o 
  -5   1   4       40.32       43.89     19.44 o 
  -4   1   4      212.32      240.54     13.90 o 
  -3   1   4      288.64      256.65     30.66 o 
  -2   1   4      470.58      431.99     31.36 o 
  -1   1   4    17181.37    17209.43    191.44 o 
   0   1   4        5.91        4.87     16.08 o 
   1   1   4     1186.73     1154.18     32.89 o 
   2   1   4        3.73       -7.46      7.46 o 
   3   1   4     1922.71     1867.38     31.38 o 
   4   1   4     2643.30     2533.51     46.41 o 
   5   1   4       42.88       46.08     12.45 o 
   6   1   4       42.31       42.15     14.82 o 
   7   1   4        0.55      -16.06     16.06 o 
   8   1   4       19.26        6.23     18.03 o 
   9   1   4       62.80      107.74     74.37 o 
  -9   2   4       44.19       97.92     80.31 o 
  -8   2   4        3.21       13.87     22.70 o 
  -7   2   4      315.17      360.83     26.43 o 
  -6   2   4     2045.92     1981.52     65.40 o 
  -5   2   4        0.28       17.50     15.28 o 
  -4   2   4      693.06      688.05     27.35 o 
  -3   2   4     1027.97     1080.87     19.15 o 
  -2   2   4     4556.83     4521.21     61.56 o 
  -1   2   4       71.01      108.96     16.01 o 
   0   2   4       27.88        6.14      8.06 o 
   1   2   4      742.79      699.87     15.35 o 
   2   2   4     1031.18     1021.96     14.65 o 
   3   2   4     1909.58     1788.93     22.92 o 
   4   2   4     2157.76     2252.96     29.72 o 
   5   2   4      166.04      167.53     12.02 o 
   6   2   4      742.45      787.22     46.25 o 
   7   2   4       33.75       41.63     10.22 o 
   8   2   4       74.64       56.25     18.61 o 
   9   2   4       45.14       47.51     66.89 o 
  -9   3   4        1.72      -72.49     83.39 o 
  -8   3   4        2.58       14.29     25.13 o 
  -7   3   4      299.80      241.20     85.26 o 
  -6   3   4      516.55      467.95     29.36 o 
  -5   3   4      364.84      460.82     23.67 o 
  -4   3   4     2285.83     2390.88     64.19 o 
  -3   3   4       18.57       30.51     13.01 o 
  -2   3   4      738.46      721.84     24.88 o 
  -1   3   4     2029.80     1879.52     33.97 o 
   0   3   4      657.42      628.86     27.73 o 
   1   3   4     2464.17     2189.25     29.01 o 
   2   3   4       94.17      108.40      7.50 o 
   3   3   4     4621.35     4737.95     38.37 o 
   4   3   4      413.54      380.91     11.47 o 
   5   3   4     1023.34      978.58     32.42 o 
   6   3   4      353.10      349.32     11.46 o 
   7   3   4       22.32       19.15     10.04 o 
   8   3   4      218.11      134.39     52.52 o 
   9   3   4       18.00      -44.70     44.70 o 
  -9   4   4        4.63       37.77     80.42 o 
  -8   4   4        0.37       -8.21     30.21 o 
  -7   4   4      157.34       77.70     67.33 o 
  -6   4   4       49.34       36.07     14.45 o 
  -5   4   4      653.98      715.66     32.24 o 
  -4   4   4     1755.13     1770.15     36.42 o 
  -3   4   4      216.32      232.52     16.76 o 
  -2   4   4     4339.82     4515.13     75.70 o 
  -1   4   4      171.34      212.15     16.27 o 
   0   4   4     4929.06     4641.83     47.96 o 
   1   4   4      160.97      146.81     13.34 o 
   2   4   4       52.61       72.49      7.80 o 
   3   4   4     2339.75     2253.32     20.27 o 
   4   4   4       39.56       63.48     17.68 o 
   5   4   4      521.87      577.51     46.99 o 
   6   4   4     1312.19     1412.52     75.10 o 
   7   4   4      115.54      117.19     30.06 o 
   8   4   4      233.48      227.25     82.12 o 
   9   4   4        5.37       10.63     37.79 o 
  -8   5   4       13.50      163.80     92.59 o 
  -7   5   4       38.47       43.44     47.31 o 
  -6   5   4       92.69      121.11     37.42 o 
  -5   5   4      157.89      157.80     29.55 o 
  -4   5   4      412.86      470.39     46.41 o 
  -3   5   4     2031.08     2112.38     58.11 o 
  -2   5   4      509.56      545.88     12.34 o 
  -1   5   4       41.86       28.45      7.98 o 
   0   5   4     7014.07     7165.73     68.58 o 
   1   5   4        4.73        3.77      6.10 o 
   2   5   4     1446.01     1391.47     30.26 o 
   3   5   4     1336.25     1270.62     15.59 o 
   4   5   4       23.27       17.06     15.92 o 
   5   5   4     2083.68     2332.69     59.94 o 
   6   5   4      129.42      131.44     34.90 o 
   7   5   4       44.10       44.39     42.52 o 
   8   5   4      372.53      466.83     65.52 o 
   9   5   4       59.30       58.93     49.01 o 
  -8   6   4      110.30      161.40     63.38 o 
  -7   6   4        6.44       50.94     68.13 o 
  -6   6   4       23.21       43.43     28.21 o 
  -5   6   4        1.18       45.65     30.75 o 
  -4   6   4       41.13       62.28     37.35 o 
  -3   6   4     2712.12     2906.55     72.47 o 
  -2   6   4     1016.67     1003.33     41.21 o 
  -1   6   4      334.07      315.53     13.54 o 
   0   6   4      217.13      193.29     14.74 o 
   1   6   4        1.64        8.99      8.20 o 
   2   6   4     4579.61     4704.64     45.20 o 
   3   6   4      985.34      990.54     25.58 o 
   4   6   4      460.32      484.75     39.74 o 
   5   6   4      407.79      477.50     35.78 o 
   6   6   4      166.33      184.31     38.15 o 
   7   6   4      610.40      766.98     51.11 o 
   8   6   4      331.17      465.37     91.20 o 
   9   6   4        8.85       14.82     66.47 o 
  -8   7   4      112.39      152.41     66.41 o 
  -7   7   4       14.95        5.34     62.03 o 
  -6   7   4       73.98      197.10     87.59 o 
  -5   7   4      261.98      272.50     44.82 o 
  -4   7   4       25.65       18.65     37.21 o 
  -3   7   4     1445.84     1560.28     74.33 o 
  -2   7   4      747.92      779.02     33.90 o 
  -1   7   4      506.72      518.22     18.09 o 
   0   7   4     1858.21     1773.52     30.43 o 
   1   7   4      236.04      221.61     11.43 o 
   2   7   4     2650.29     2637.79     47.74 o 
   3   7   4        0.29       -3.87      7.04 o 
   4   7   4     1347.88     1420.03     46.64 o 
   5   7   4      437.08      521.25     45.32 o 
   6   7   4        1.99       10.28     22.32 o 
   7   7   4      188.48      197.49     44.45 o 
   8   7   4       31.60      -13.67     32.67 o 
   9   7   4       51.36       30.30     47.20 o 
  -7   8   4        0.77      133.08     61.46 o 
  -6   8   4      335.64      432.68     50.00 o 
  -5   8   4      299.32      355.53     67.65 o 
  -4   8   4      437.43      474.42     49.45 o 
  -3   8   4      621.33      725.46     42.68 o 
  -2   8   4      146.64      163.22     25.47 o 
  -1   8   4     2448.66     2649.29     39.22 o 
   0   8   4     1029.57     1065.66     20.06 o 
   1   8   4      213.39      209.42     15.53 o 
   2   8   4     4014.04     4116.92     47.10 o 
   3   8   4      379.36      391.09     24.47 o 
   4   8   4     1330.44     1434.82     52.84 o 
   5   8   4      343.54      366.36     36.71 o 
   6   8   4       18.65       50.74     44.36 o 
   7   8   4       69.58      136.11     45.18 o 
   8   8   4        1.23       40.40     40.95 o 
   9   8   4       74.56      130.88     93.21 o 
  -7   9   4       29.00      107.18     63.65 o 
  -6   9   4      133.69      261.19     68.52 o 
  -5   9   4       33.94       13.67     27.44 o 
  -4   9   4      657.74      607.61    157.21 o 
  -3   9   4       25.85       29.72     23.69 o 
  -2   9   4      225.33      265.37     48.41 o 
  -1   9   4     1901.15     2108.72     62.83 o 
   0   9   4       90.52       79.08     11.66 o 
   1   9   4     2516.14     2652.83     36.56 o 
   2   9   4      918.10      996.59     24.94 o 
   3   9   4      310.56      265.98     21.13 o 
   4   9   4     1505.92     1508.16     27.33 o 
   5   9   4       11.70       27.42     64.82 o 
   6   9   4      350.69      410.81     51.97 o 
   7   9   4       20.37       81.81     35.68 o 
   8   9   4        3.48       26.68     34.48 o 
  -7  10   4       44.87       66.37     66.24 o 
  -6  10   4      170.31      343.81     77.70 o 
  -5  10   4       21.42       61.66     52.19 o 
  -4  10   4      212.93      157.75    166.05 o 
  -3  10   4       28.64       28.53     26.03 o 
  -2  10   4      270.89      305.75     53.67 o 
  -1  10   4     1063.60     1283.87     70.07 o 
   0  10   4      185.13      207.50     15.98 o 
   1  10   4      327.31      422.65     24.63 o 
   2  10   4       60.27       79.86     16.05 o 
   3  10   4      437.36      479.27     27.43 o 
   4  10   4      466.31      495.49     15.02 o 
   5  10   4       16.40       16.16     29.30 o 
   6  10   4      479.59      487.65     48.82 o 
   7  10   4        5.96       10.53     28.73 o 
   8  10   4       85.17      107.74     54.77 o 
  -6  11   4       12.88      -52.04     58.22 o 
  -5  11   4       19.60      152.18     64.47 o 
  -4  11   4      355.54      415.77    111.73 o 
  -3  11   4        4.74       59.23     44.06 o 
  -2  11   4      470.18      391.85    217.33 o 
  -1  11   4      401.68      280.82    226.42 o 
   0  11   4       64.81       80.70     26.08 o 
   1  11   4      583.36      740.75     27.99 o 
   2  11   4      261.67      265.81     26.95 o 
   3  11   4      575.53      627.52     33.22 o 
   4  11   4      288.43      285.44     16.68 o 
   5  11   4       14.77        0.30     25.28 o 
   6  11   4       79.82      109.31     36.54 o 
   7  11   4       13.73       76.25     48.33 o 
   8  11   4       68.19      106.22     54.42 o 
  -6  12   4        4.67        6.77     51.78 o 
  -5  12   4      125.79      245.97     76.84 o 
  -4  12   4       40.57      147.19     94.56 o 
  -3  12   4       61.42       64.83     48.81 o 
  -2  12   4      935.22     1063.89    121.78 o 
  -1  12   4       18.00        4.05     43.72 o 
   0  12   4      386.17      413.77     31.49 o 
   1  12   4      763.98      954.82     42.38 o 
   2  12   4        4.57       11.92     15.47 o 
   3  12   4      143.61      138.65     28.39 o 
   4  12   4      135.82      127.26     22.92 o 
   5  12   4       98.50      129.59     42.75 o 
   6  12   4       94.87      109.82     47.77 o 
   7  12   4        9.24      -31.73     36.01 o 
  -5  13   4       86.81       58.73     64.56 o 
  -4  13   4        0.10      124.82    101.94 o 
  -3  13   4      184.40      257.27     67.79 o 
  -2  13   4      296.56      295.35     64.11 o 
  -1  13   4        1.59       -6.82     31.70 o 
   0  13   4      389.45      446.63     29.63 o 
   1  13   4      343.63      361.39     34.57 o 
   2  13   4      394.03      388.18    236.60 o 
   3  13   4       81.05       68.60     42.83 o 
   4  13   4        9.49        6.02     12.79 o 
   5  13   4      171.97      208.73     40.41 o 
   6  13   4       74.71       93.22     47.73 o 
   7  13   4       34.22      168.64     75.17 o 
  -4  14   4        4.58       82.01     66.32 o 
  -3  14   4      146.21      127.36    100.32 o 
  -2  14   4       66.26      169.21     59.72 o 
  -1  14   4      161.34      161.99     53.14 o 
   0  14   4      365.63      470.19     60.52 o 
   1  14   4        0.58       65.37     36.48 o 
   2  14   4      216.17      120.40    111.09 o 
   3  14   4       92.79       57.15     29.32 o 
   4  14   4       23.22       58.94     41.94 o 
   5  14   4       43.24       86.72     55.56 o 
   6  14   4       23.47      131.27    104.38 o 
  -3  15   4       52.72      185.71    118.10 o 
  -2  15   4       27.26       83.33     57.69 o 
  -1  15   4       68.63      101.55     52.71 o 
   0  15   4      228.10      204.27     86.03 o 
   1  15   4       36.56       10.67     20.33 o 
   2  15   4      287.48      173.53     63.70 o 
   3  15   4       34.57        8.01     24.79 o 
   4  15   4       54.04       81.16     25.02 o 
   5  15   4       78.92      237.01    109.84 o 
   6  15   4        3.44       88.61     65.39 o 
  -2  16   4       41.41       59.95     94.26 o 
  -1  16   4      169.81      264.70    111.24 o 
   0  16   4        3.24      -23.24     42.57 o 
   1  16   4       79.21       50.92     44.99 o 
   2  16   4      147.32       76.73     66.08 o 
   3  16   4        0.68        5.08     18.41 o 
   4  16   4      155.09      253.03     66.68 o 
   5  16   4       26.38       32.61     53.74 o 
  -1  17   4        4.45       75.41     60.86 o 
   0  17   4      109.12       75.10     55.74 o 
   1  17   4       58.83      101.47     44.03 o 
   2  17   4       78.27       32.94     40.50 o 
   3  17   4       27.73       32.87     37.15 o 
  -2 -17   5        3.95       38.50     42.91 o 
  -1 -17   5        0.50       -0.16     28.50 o 
   0 -17   5       77.75       36.08     29.49 o 
  -4 -16   5       17.09       68.97     31.51 o 
  -3 -16   5       45.03      113.39     46.43 o 
  -2 -16   5        3.36       -6.13     24.43 o 
  -1 -16   5       22.35       -9.40     25.24 o 
   0 -16   5       81.76       40.40     30.04 o 
   1 -16   5       29.68       -0.50     18.80 o 
   2 -16   5       28.39       65.23     65.29 o 
  -5 -15   5        0.75       43.43     24.22 o 
  -4 -15   5       57.89      111.12     33.50 o 
  -3 -15   5       11.14       38.31     30.83 o 
  -2 -15   5       10.07       52.39     27.78 o 
  -1 -15   5       49.52       45.84     24.55 o 
   0 -15   5        4.14       26.94     60.36 o 
   1 -15   5       45.21       26.74     36.32 o 
   2 -15   5       30.14      102.52     59.14 o 
   3 -15   5        0.15       22.07     38.29 o 
  -6 -14   5        5.43       59.25     63.30 o 
  -5 -14   5       23.37       26.79     31.28 o 
  -4 -14   5      166.90      205.71     31.38 o 
  -3 -14   5        6.66       21.07     21.93 o 
  -2 -14   5       39.16       71.25     27.20 o 
  -1 -14   5       86.64      132.75     26.38 o 
   0 -14   5        0.00       -9.68     24.95 o 
   1 -14   5        1.73       36.08     21.71 o 
   2 -14   5       28.02       49.19     36.84 o 
   3 -14   5       11.90      -57.00     57.00 o 
   4 -14   5        1.38       16.61     44.92 o 
  -7 -13   5       16.77      -64.34     66.95 o 
  -6 -13   5       27.51        3.67     43.82 o 
  -5 -13   5       24.16       14.95     68.55 o 
  -4 -13   5      324.91      412.47     49.57 o 
  -3 -13   5       28.44        0.53     35.28 o 
  -2 -13   5      151.83      159.90     31.79 o 
  -1 -13   5      277.36      268.10     31.49 o 
   0 -13   5       41.10       14.99     19.49 o 
   1 -13   5        7.06       25.16     30.29 o 
   2 -13   5       87.35       61.75     33.53 o 
   3 -13   5       12.88       15.52     22.62 o 
   4 -13   5       58.12       62.38     43.85 o 
   5 -13   5        6.77       54.81     50.00 o 
  -7 -12   5       13.00       61.34     64.26 o 
  -6 -12   5        2.61       42.07     74.44 o 
  -5 -12   5       91.07      105.59     64.32 o 
  -4 -12   5      138.71      121.55     27.61 o 
  -3 -12   5       37.27       74.90     28.89 o 
  -2 -12   5     1261.00     1155.14     49.97 o 
  -1 -12   5      237.15      224.68     36.29 o 
   0 -12   5      321.97      311.79     95.32 o 
   1 -12   5      460.87      463.21     67.32 o 
   2 -12   5        3.23        0.91     34.08 o 
   3 -12   5        0.29       -1.17     23.60 o 
   4 -12   5      228.87      271.67     58.08 o 
   5 -12   5       33.07       17.28    118.60 o 
   6 -12   5       11.27       15.65     38.82 o 
  -7 -11   5       82.37       42.51     88.80 o 
  -6 -11   5       22.36      -42.00     62.72 o 
  -5 -11   5      138.13      151.87     50.25 o 
  -4 -11   5       32.20       51.25     22.09 o 
  -3 -11   5      211.09      186.35     28.12 o 
  -2 -11   5       71.17       48.81     27.31 o 
  -1 -11   5       55.40       62.83     22.87 o 
   0 -11   5     1509.06     1593.29     79.77 o 
   1 -11   5      386.22      222.22    156.66 o 
   2 -11   5       49.87       59.74     28.84 o 
   3 -11   5      260.66      343.86     93.90 o 
   4 -11   5       38.91      106.01     60.61 o 
   5 -11   5       55.33       94.73     83.29 o 
   6 -11   5       51.16      174.92     79.13 o 
  -8 -10   5       59.59       13.81     51.59 o 
  -7 -10   5      116.12      147.01     64.61 o 
  -6 -10   5       19.87        1.90     19.31 o 
  -5 -10   5      277.11      295.11     38.34 o 
  -4 -10   5       86.92       64.17     23.08 o 
  -3 -10   5      304.86      268.80     37.26 o 
  -2 -10   5      631.28      587.20     39.64 o 
  -1 -10   5      538.47      497.15     46.42 o 
   0 -10   5      882.21     1010.95     61.70 o 
   1 -10   5       37.14       23.90     31.08 o 
   2 -10   5      472.19      544.44     41.83 o 
   3 -10   5      239.16      223.61     59.00 o 
   4 -10   5       67.42       57.40     31.70 o 
   5 -10   5       24.39       39.81     51.03 o 
   6 -10   5       49.75       51.27     46.99 o 
   7 -10   5        5.24     -110.56    110.56 o 
  -8  -9   5       72.35      302.98    121.42 o 
  -7  -9   5       37.32       46.19     34.21 o 
  -6  -9   5      162.07      125.54     40.59 o 
  -5  -9   5      499.53      475.77     43.82 o 
  -4  -9   5      211.78      184.83     23.03 o 
  -3  -9   5      579.29      556.16     32.44 o 
  -2  -9   5       10.43       22.00     20.77 o 
  -1  -9   5      174.48      150.07     48.52 o 
   0  -9   5      205.66      247.21     38.34 o 
   1  -9   5       15.15       61.16     31.41 o 
   2  -9   5      499.35      502.90     54.64 o 
   3  -9   5      250.59      263.26     55.21 o 
   4  -9   5      165.34      155.05     34.68 o 
   5  -9   5      269.76      272.57     23.10 o 
   6  -9   5        9.37       49.50     33.36 o 
   7  -9   5        1.69       13.68     52.44 o 
  -8  -8   5      100.84      183.32    104.67 o 
  -7  -8   5        5.29        0.29     10.93 o 
  -6  -8   5      117.02       80.28     16.45 o 
  -5  -8   5      228.56      222.70     26.97 o 
  -4  -8   5       38.91       35.86     15.24 o 
  -3  -8   5     1035.39      986.80     39.39 o 
  -2  -8   5      146.22      153.82     22.56 o 
  -1  -8   5       45.09       49.54     23.34 o 
   0  -8   5      155.13      232.57     52.41 o 
   1  -8   5      302.90      332.03     61.35 o 
   2  -8   5     1310.59     1307.57     67.74 o 
   3  -8   5      100.79       73.67     30.86 o 
   4  -8   5     1185.77     1238.48     55.54 o 
   5  -8   5        4.17       -3.09     21.28 o 
   6  -8   5        9.10       26.24     15.41 o 
   7  -8   5      106.70      124.85     49.67 o 
  -9  -7   5       26.83       81.00    100.03 o 
  -8  -7   5      195.44      393.04    113.39 o 
  -7  -7   5       30.68       25.94     13.99 o 
  -6  -7   5      295.02      271.92     32.73 o 
  -5  -7   5      750.49      747.55     27.45 o 
  -4  -7   5      259.15      225.89     23.24 o 
  -3  -7   5     1905.88     1870.27     61.46 o 
  -2  -7   5      232.87      200.18     21.08 o 
  -1  -7   5      130.58      137.58     17.67 o 
   0  -7   5       64.03       47.74     22.24 o 
   1  -7   5      323.96      320.93     35.14 o 
   2  -7   5      584.14      518.66     44.35 o 
   3  -7   5      225.09      336.61     67.72 o 
   4  -7   5      294.37      274.71     32.74 o 
   5  -7   5      146.96      147.19     19.20 o 
   6  -7   5      369.75      266.81     92.58 o 
   7  -7   5      121.68      154.87     33.23 o 
   8  -7   5        0.50      -19.23     32.53 o 
  -9  -6   5       23.47       26.78     77.47 o 
  -8  -6   5      160.24      104.04     63.11 o 
  -7  -6   5      238.24      193.47     20.93 o 
  -6  -6   5      304.04      343.87     19.18 o 
  -5  -6   5        9.43        1.24     14.11 o 
  -4  -6   5      860.79      838.44     29.34 o 
  -3  -6   5     1063.72     1087.77     34.07 o 
  -2  -6   5      111.16      112.60     14.69 o 
  -1  -6   5     4309.08     4239.19     70.88 o 
   0  -6   5       35.91       51.71     17.49 o 
   1  -6   5       96.69      103.27     25.28 o 
   2  -6   5       24.86       14.30     33.05 o 
   3  -6   5      388.43      350.76     62.15 o 
   4  -6   5      760.17      858.61     50.83 o 
   5  -6   5       88.33       45.60     23.12 o 
   6  -6   5      228.09      162.26     61.53 o 
   7  -6   5       17.71       -3.35     17.86 o 
   8  -6   5       53.24       55.79     35.00 o 
  -9  -5   5       17.86       12.19     42.40 o 
  -8  -5   5       40.11       55.29     18.24 o 
  -7  -5   5       27.06       36.00     20.08 o 
  -6  -5   5       46.11       80.00     20.23 o 
  -5  -5   5      550.42      547.08     28.37 o 
  -4  -5   5     1872.61     1871.69     38.48 o 
  -3  -5   5      144.84      138.75     16.40 o 
  -2  -5   5     1799.23     1686.46     38.27 o 
  -1  -5   5     4373.21     4095.19     65.97 o 
   0  -5   5      144.51      166.41     26.67 o 
   1  -5   5     1026.62      974.19     40.52 o 
   2  -5   5      204.16      276.72     31.33 o 
   3  -5   5      248.57      208.73     31.98 o 
   4  -5   5      201.44      230.67     25.80 o 
   5  -5   5        5.93       -0.86     14.96 o 
   6  -5   5      369.83      255.92     78.03 o 
   7  -5   5       21.92       11.98     17.86 o 
   8  -5   5       31.94       37.08     25.54 o 
  -9  -4   5      132.32      206.56     60.10 o 
  -8  -4   5       65.14       35.28     22.96 o 
  -7  -4   5        3.20        4.36     12.69 o 
  -6  -4   5       62.06       63.78     19.72 o 
  -5  -4   5      245.56      269.67     19.24 o 
  -4  -4   5      442.93      477.57     24.29 o 
  -3  -4   5       57.40       42.66     17.81 o 
  -2  -4   5     1807.51     1844.56     66.48 o 
  -1  -4   5     1261.00     1167.31     31.58 o 
   0  -4   5      269.81      248.52     17.26 o 
   1  -4   5     3695.84     3481.04     71.80 o 
   2  -4   5      374.10      400.98     31.23 o 
   3  -4   5     2187.28     2067.05     86.35 o 
   4  -4   5      239.13      222.70     51.50 o 
   5  -4   5        0.53        0.17     14.61 o 
   6  -4   5      233.63      220.77     25.62 o 
   7  -4   5        4.13       11.72     15.79 o 
   8  -4   5        4.53       15.43     20.43 o 
   9  -4   5       17.40       95.81     43.10 o 
  -9  -3   5       48.27       33.26     21.37 o 
  -8  -3   5       61.96       87.72     26.68 o 
  -7  -3   5       28.77       28.73     22.56 o 
  -6  -3   5       35.03       23.72     14.50 o 
  -5  -3   5      329.44      362.37     18.68 o 
  -4  -3   5     1745.34     1743.18     36.49 o 
  -3  -3   5      463.96      431.26     23.90 o 
  -2  -3   5     1542.22     1483.56     33.97 o 
  -1  -3   5      164.37      173.05     21.73 o 
   0  -3   5     3898.60     3592.32     52.44 o 
   1  -3   5    12431.70    12467.60    156.94 o 
   2  -3   5      153.25      150.81     15.50 o 
   3  -3   5     1400.84     1309.18     47.32 o 
   4  -3   5      389.57      318.43    189.27 o 
   5  -3   5       54.12       38.08     23.25 o 
   6  -3   5      573.31      616.50     34.41 o 
   7  -3   5       20.48        0.89     12.32 o 
   8  -3   5       33.09       45.47     22.89 o 
   9  -3   5        4.69       47.48     26.86 o 
  -9  -2   5        4.03        9.10     31.06 o 
  -8  -2   5      107.86      109.96     26.52 o 
  -7  -2   5       56.49       97.28     20.80 o 
  -6  -2   5        0.37       14.49     13.19 o 
  -5  -2   5     2148.68     2156.25     37.32 o 
  -4  -2   5        9.87       11.26      9.20 o 
  -3  -2   5      753.33      726.26     85.84 o 
  -2  -2   5     1396.42     1286.55     42.41 o 
  -1  -2   5       30.36      380.85    185.97 o 
   0  -2   5     7873.99     7703.37    145.15 o 
   1  -2   5     4532.18     4253.24     63.32 o 
   2  -2   5     1521.88     1466.66     55.03 o 
   3  -2   5     5631.65     5566.89    128.81 o 
   4  -2   5      420.98      525.56     79.34 o 
   5  -2   5      733.66      671.41     28.98 o 
   6  -2   5     1313.76     1384.24     43.14 o 
   7  -2   5       31.39        3.28     14.52 o 
   8  -2   5       32.55       45.35     21.31 o 
   9  -2   5        9.84       68.02     30.75 o 
  -9  -1   5        5.65       37.87     34.10 o 
  -8  -1   5       69.22       94.63     27.63 o 
  -7  -1   5      424.80      472.06     29.32 o 
  -6  -1   5      218.82      250.36     22.23 o 
  -5  -1   5      494.99      512.53     23.37 o 
  -4  -1   5        0.36       13.57      9.36 o 
  -3  -1   5     2139.90     1856.18     40.93 o 
  -2  -1   5     1607.40     1512.70     34.45 o 
  -1  -1   5     1899.57     1779.03     39.76 o 
   0  -1   5     3326.41     3013.77     49.39 o 
   1  -1   5     6138.35     6072.53     73.82 o 
   2  -1   5     6068.28     5911.59     78.43 o 
   3  -1   5     1935.14     1801.82     46.21 o 
   4  -1   5       74.39       78.63     22.08 o 
   5  -1   5     2476.51     2478.11     52.60 o 
   6  -1   5       72.08       45.76     22.62 o 
   7  -1   5        5.01       17.22     17.77 o 
   8  -1   5       63.77       80.29     26.20 o 
   9  -1   5        7.36       16.67     24.22 o 
  -9   0   5       11.26       62.29     31.73 o 
  -8   0   5       36.93       35.61     19.19 o 
  -7   0   5       93.97       74.13     21.05 o 
  -6   0   5     1035.56     1110.08     39.00 o 
  -5   0   5     2266.14     2334.46     47.28 o 
  -4   0   5      244.85      295.43     22.01 o 
  -3   0   5      117.57       62.83     21.58 o 
  -2   0   5     1050.10     1038.44     26.16 o 
  -1   0   5     3964.31     3603.99     56.86 o 
   0   0   5     5529.16     4996.58     68.30 o 
   1   0   5      484.57      516.94     20.26 o 
   2   0   5     1105.41      970.14     23.75 o 
   3   0   5       13.83       35.01     11.42 o 
   4   0   5       33.08       71.19     23.85 o 
   5   0   5      941.98      919.52     39.78 o 
   6   0   5      965.00      956.17     36.82 o 
   7   0   5      194.91      197.06     21.74 o 
   8   0   5       23.53       21.56     25.15 o 
   9   0   5       10.45        8.45     33.99 o 
  -9   1   5        5.25       56.76     31.84 o 
  -8   1   5       22.16      -25.27     29.78 o 
  -7   1   5       81.11       68.39     27.20 o 
  -6   1   5     1153.09     1258.43     36.48 o 
  -5   1   5      877.19      851.05     36.41 o 
  -4   1   5      580.39      599.98     28.68 o 
  -3   1   5     7050.94     6973.77     94.17 o 
  -2   1   5      113.67      124.98     23.72 o 
  -1   1   5     4117.07     3571.96     51.51 o 
   0   1   5    10978.02    10451.07    173.74 o 
   1   1   5      164.77      188.20     32.31 o 
   2   1   5     3301.37     3062.57     47.42 o 
   3   1   5      412.76      423.08     22.37 o 
   4   1   5        4.13        4.15     16.57 o 
   5   1   5       18.09       22.15     12.34 o 
   6   1   5      346.45      380.40     20.16 o 
   7   1   5      466.28      458.34     25.44 o 
   8   1   5        4.49       23.68     16.71 o 
   9   1   5       26.51      166.88     53.22 o 
  -9   2   5       70.52      112.62     43.74 o 
  -8   2   5       15.97        8.49     17.15 o 
  -7   2   5        1.09       16.25     19.61 o 
  -6   2   5      145.93      172.60     31.74 o 
  -5   2   5      176.08      167.14     16.00 o 
  -4   2   5     1870.11     1859.59     53.15 o 
  -3   2   5     6104.13     6393.91     91.50 o 
  -2   2   5     2661.29     2772.32     47.04 o 
  -1   2   5     7762.12     7270.68     89.63 o 
   0   2   5     2147.74     2098.23     34.85 o 
   1   2   5     3161.98     2947.51     43.43 o 
   2   2   5     5417.25     5129.80     52.86 o 
   3   2   5       19.54       20.84     13.43 o 
   4   2   5     1631.63     1601.83     29.20 o 
   5   2   5        6.80        5.60      9.42 o 
   6   2   5      407.72      457.78     29.32 o 
   7   2   5       56.28       55.30     16.36 o 
   8   2   5      154.75      119.39     25.85 o 
   9   2   5       53.60      -25.14     65.78 o 
  -9   3   5       42.75       55.52     47.02 o 
  -8   3   5      123.02       57.16     37.20 o 
  -7   3   5       16.47       13.28     17.55 o 
  -6   3   5        4.07        2.41     14.28 o 
  -5   3   5      238.55      236.97     16.37 o 
  -4   3   5     1861.85     1926.29     37.44 o 
  -3   3   5      747.59      796.67     88.16 o 
  -2   3   5     4330.24     4426.29     73.34 o 
  -1   3   5     6361.88     5889.15     84.30 o 
   0   3   5        0.80       21.43     10.00 o 
   1   3   5     2396.02     2249.95     35.59 o 
   2   3   5     3407.23     3218.34     51.72 o 
   3   3   5      793.48      757.58     26.86 o 
   4   3   5      426.32      406.43     38.78 o 
   5   3   5       54.74       38.66      8.96 o 
   6   3   5      278.21      305.61     36.83 o 
   7   3   5       11.59       11.35      9.73 o 
   8   3   5      431.14      515.95     64.62 o 
   9   3   5      125.26      222.57     59.79 o 
  -8   4   5        1.68       -6.71     41.20 o 
  -7   4   5      334.78       14.17     22.88 o 
  -6   4   5        8.94       20.25     21.85 o 
  -5   4   5      760.56      684.48     57.55 o 
  -4   4   5      716.53      771.00     34.58 o 
  -3   4   5       16.66       36.88     16.82 o 
  -2   4   5      578.58      645.51     40.28 o 
  -1   4   5     5393.98     5475.07     86.94 o 
   0   4   5     2424.76     2289.50     33.95 o 
   1   4   5     4403.63     4368.70     50.40 o 
   2   4   5      517.65      497.66     14.19 o 
   3   4   5        7.02        2.00      5.42 o 
   4   4   5      426.31      439.58     40.15 o 
   5   4   5      281.67      293.14     22.57 o 
   6   4   5      652.74      784.75     95.08 o 
   7   4   5       64.34       28.24     34.85 o 
   9   4   5       53.96       57.62     48.98 o 
  -8   5   5       34.09       52.38     35.72 o 
  -7   5   5      181.43       47.04     56.45 o 
  -6   5   5        8.50      -26.85     26.85 o 
  -5   5   5      429.72      431.95     54.86 o 
  -4   5   5       28.84       77.42     28.29 o 
  -3   5   5       53.09       94.32     33.12 o 
  -2   5   5     3326.19     3354.24     92.32 o 
  -1   5   5        0.63        6.94     11.85 o 
   0   5   5     6318.46     6480.93     71.80 o 
   1   5   5     1763.92     1645.25     26.75 o 
   2   5   5       54.95       56.72     17.14 o 
   3   5   5      983.40      999.16     20.98 o 
   4   5   5     1445.09     1415.88     23.02 o 
   5   5   5      302.23      385.80     32.65 o 
   6   5   5      496.19      605.20     41.95 o 
   7   5   5      116.12       86.84     68.61 o 
   8   5   5        0.30        5.44     34.18 o 
   9   5   5        3.65       13.76     65.98 o 
  -8   6   5        0.12      -32.27     63.41 o 
  -7   6   5      339.79      383.94     55.55 o 
  -6   6   5       14.43       34.98     33.74 o 
  -5   6   5      142.42      207.72     57.48 o 
  -4   6   5       11.99       26.90     22.40 o 
  -3   6   5     1017.64     1170.50     51.66 o 
  -2   6   5      152.71      142.42     25.72 o 
  -1   6   5       25.25       39.29      7.66 o 
   0   6   5     2748.75     2938.27     60.14 o 
   1   6   5      116.20      125.93     13.47 o 
   2   6   5     1474.73     1432.19     23.91 o 
   3   6   5     3329.50     3474.89     39.95 o 
   4   6   5      389.72      436.10     36.84 o 
   5   6   5     1389.93     1548.40     53.96 o 
   6   6   5      285.83      291.41     43.34 o 
   7   6   5      159.33      125.51    100.34 o 
   8   6   5       86.99      137.90     85.45 o 
   9   6   5        0.01      163.91     61.46 o 
  -8   7   5       42.19       99.02     63.83 o 
  -7   7   5       23.66       44.03     35.56 o 
  -6   7   5        3.88       33.06     37.07 o 
  -5   7   5     1312.23     1583.27     75.09 o 
  -4   7   5      470.21      425.87     52.34 o 
  -3   7   5      248.11      282.19     37.54 o 
  -2   7   5       76.76       77.30     21.37 o 
  -1   7   5      237.61      255.47     15.38 o 
   0   7   5     1909.79     2009.81     37.45 o 
   1   7   5        9.60       22.68     11.29 o 
   2   7   5     3763.12     3702.97     42.38 o 
   3   7   5      476.75      526.28     15.49 o 
   4   7   5      841.39      909.18     48.65 o 
   5   7   5     1174.82     1248.74     53.07 o 
   6   7   5      362.69      387.79     41.14 o 
   7   7   5       15.66       34.65     29.51 o 
   8   7   5      298.41      341.46     66.49 o 
   9   7   5        8.66       87.81     57.50 o 
  -7   8   5        0.16       80.50     54.24 o 
  -6   8   5       44.95       42.16     53.19 o 
  -5   8   5      855.49     1117.32     61.62 o 
  -4   8   5       98.36      123.06     66.23 o 
  -3   8   5      764.55      902.38     55.08 o 
  -2   8   5       12.71       25.87     23.55 o 
  -1   8   5     1944.81     2064.13     33.35 o 
   0   8   5       79.41       97.64     13.12 o 
   1   8   5       37.51       44.34     13.97 o 
   2   8   5     4117.94     4255.09     56.12 o 
   3   8   5      207.18      201.21     14.36 o 
   4   8   5     1060.05     1090.72     15.62 o 
   5   8   5     1311.21     1451.87     82.91 o 
   6   8   5       67.25       73.61     44.04 o 
   7   8   5      211.26      247.36     68.07 o 
   8   8   5       90.00      128.15     51.30 o 
   9   8   5        3.18       44.58     83.98 o 
  -7   9   5        0.13        9.66     50.72 o 
  -6   9   5      130.72      194.45     47.08 o 
  -5   9   5        9.15       32.12     36.99 o 
  -4   9   5       15.41       21.92     31.99 o 
  -3   9   5      969.13     1186.20    111.91 o 
  -2   9   5       19.01        9.49     39.08 o 
  -1   9   5     1085.94     1135.93     45.46 o 
   0   9   5      738.08      770.67     32.16 o 
   1   9   5      965.80      997.70     36.61 o 
   2   9   5     1397.90     1458.96     32.69 o 
   3   9   5        5.91       -2.98     12.84 o 
   4   9   5     1131.51     1141.06     47.56 o 
   5   9   5       27.32       -0.51     23.56 o 
   6   9   5      105.97      126.76     62.11 o 
   7   9   5      273.90      317.31     48.13 o 
   8   9   5        5.42       27.80     35.07 o 
  -7  10   5        5.21       -2.19     47.90 o 
  -6  10   5      134.14      189.65     72.89 o 
  -5  10   5        5.04      -36.05     36.05 o 
  -4  10   5       49.30       17.64     28.27 o 
  -3  10   5      596.37      755.90    107.78 o 
  -2  10   5       39.72       22.43     23.39 o 
  -1  10   5     1194.37     1393.75     58.44 o 
   0  10   5       32.51       17.09     12.35 o 
   1  10   5      128.49      164.15     30.05 o 
   2  10   5      308.78      338.26     40.79 o 
   3  10   5       11.31      -12.14     18.96 o 
   4  10   5     1348.70     1380.93     83.06 o 
   5  10   5        6.45       68.94     35.68 o 
   6  10   5       51.34        3.98     26.15 o 
   7  10   5      280.34      340.05     50.56 o 
   8  10   5      164.19      286.06     53.05 o 
  -6  11   5       12.55       -3.51     47.08 o 
  -5  11   5       42.86      122.50     63.29 o 
  -4  11   5      158.70      143.86    158.34 o 
  -3  11   5      186.27       94.04     73.14 o 
  -2  11   5      220.56      253.86     44.38 o 
  -1  11   5      885.31     1020.71     57.71 o 
   0  11   5        1.14      -14.68     14.68 o 
   1  11   5     1340.56     1450.46     32.44 o 
   2  11   5      756.55      849.98     47.35 o 
   3  11   5        2.70       50.45     39.88 o 
   4  11   5      474.61      471.71     36.13 o 
   5  11   5        6.23       25.67     45.05 o 
   6  11   5      163.25      238.37     51.19 o 
   7  11   5       11.62       88.03     50.12 o 
   8  11   5        9.51       49.91     65.00 o 
  -6  12   5        0.09       -1.26     46.75 o 
  -5  12   5       24.22       43.57     57.07 o 
  -4  12   5      435.37      727.98    139.50 o 
  -3  12   5      133.41      207.40     60.98 o 
  -2  12   5      316.25      299.72     41.20 o 
  -1  12   5      261.74      197.18     62.67 o 
   0  12   5      242.92      295.20     72.32 o 
   1  12   5     1182.13     1216.50     33.72 o 
   2  12   5      320.07      326.34     95.39 o 
   3  12   5      296.48      303.52     43.54 o 
   4  12   5       76.12       86.90     12.64 o 
   5  12   5        3.39       35.55     43.45 o 
   6  12   5      262.76      351.41     56.67 o 
   7  12   5       21.35       71.76     47.19 o 
  -5  13   5       42.60      103.78     72.92 o 
  -4  13   5       80.19       82.41     62.71 o 
  -3  13   5       66.03       15.33     44.06 o 
  -2  13   5      209.25      231.26     60.45 o 
  -1  13   5       23.70       40.95     40.83 o 
   0  13   5      161.81      217.31     73.48 o 
   1  13   5      432.68      506.26     48.80 o 
   2  13   5      210.16      143.85     48.36 o 
   3  13   5      531.93      559.17     34.23 o 
   4  13   5       23.65       48.45     16.02 o 
   5  13   5       50.35       79.90     41.56 o 
   6  13   5      121.28      115.83     65.66 o 
   7  13   5        0.00       67.71     76.56 o 
  -4  14   5       44.74      -65.68     65.68 o 
  -3  14   5       39.31       61.25     90.62 o 
  -2  14   5      181.07      307.55     70.68 o 
  -1  14   5       13.81       15.77     39.00 o 
   0  14   5      203.40        0.55     42.02 o 
   1  14   5       25.48        0.37     23.28 o 
   2  14   5      163.43       93.30     72.15 o 
   3  14   5      134.77       79.39     61.14 o 
   4  14   5        5.57       12.00     15.20 o 
   5  14   5       78.17      124.89     44.75 o 
   6  14   5      100.98      134.50     52.75 o 
  -3  15   5       79.03      258.67    123.68 o 
  -2  15   5       53.16       82.11     93.07 o 
  -1  15   5        6.18      121.73     88.59 o 
   0  15   5      302.39        7.36     35.62 o 
   1  15   5        2.13        4.74     47.08 o 
   2  15   5      114.11       45.22     40.31 o 
   3  15   5      161.36      145.34     50.62 o 
   4  15   5       38.88      111.96     83.71 o 
   5  15   5      110.53      325.23    118.57 o 
  -2  16   5      105.10      206.26     74.29 o 
  -1  16   5      125.38      207.98     65.11 o 
   0  16   5       24.93       71.41     50.23 o 
   1  16   5        0.38        0.20     44.21 o 
   2  16   5      167.83       -8.20     23.22 o 
   3  16   5        9.56       24.39     24.52 o 
   4  16   5       67.67      121.68     58.50 o 
   0  17   5       96.35      289.36    111.52 o 
   1  17   5        0.06       -0.12     30.20 o 
   2  17   5       62.25        4.60     27.60 o 
   3  17   5        2.33       25.86     20.24 o 
  -1 -17   6        1.56      -25.04     35.75 o 
  -4 -16   6        9.81       53.88     33.06 o 
  -3 -16   6       34.15       43.93     42.74 o 
  -2 -16   6       31.04       -8.21     23.73 o 
  -1 -16   6       48.45      114.91     36.78 o 
   0 -16   6       23.83       21.12     28.47 o 
   1 -16   6        2.06      -15.79     33.89 o 
   2 -16   6       46.16      -16.64     39.05 o 
  -5 -15   6       25.16       44.55     23.82 o 
  -4 -15   6        1.12       24.73     29.67 o 
  -3 -15   6       23.71       69.14     29.38 o 
  -2 -15   6        4.70        4.87     23.13 o 
  -1 -15   6       32.96       40.68     25.19 o 
   0 -15   6        0.25       79.49     43.69 o 
   1 -15   6       53.66       53.34     27.12 o 
   2 -15   6       97.22      110.30     43.32 o 
   3 -15   6        0.45       -7.60     35.55 o 
  -6 -14   6       24.77      285.47    130.89 o 
  -5 -14   6      115.15       66.96     38.59 o 
  -4 -14   6       47.59       40.28     29.30 o 
  -3 -14   6      120.23       85.71     40.58 o 
  -2 -14   6        1.94      -27.13     27.13 o 
  -1 -14   6      103.98      112.80     27.20 o 
   0 -14   6        5.41       24.55     35.43 o 
   1 -14   6        0.08      -10.77     26.03 o 
   2 -14   6        0.15       15.17     29.48 o 
   3 -14   6        0.43       59.05     41.77 o 
   4 -14   6       64.89       84.59    140.72 o 
  -6 -13   6       77.65       91.07     65.34 o 
  -5 -13   6       13.18       60.29     37.53 o 
  -4 -13   6       98.18      151.49     52.37 o 
  -3 -13   6      152.74      117.56     32.13 o 
  -2 -13   6        0.38      -14.88     23.33 o 
  -1 -13   6      221.23      237.29     43.00 o 
   0 -13   6      124.81       86.00     26.51 o 
   1 -13   6       44.88       -1.74     27.88 o 
   2 -13   6       29.32       -1.93     28.53 o 
   3 -13   6        6.67       -0.49     25.12 o 
   4 -13   6       38.15       43.94     52.23 o 
   5 -13   6       11.79       41.64     43.97 o 
  -7 -12   6        6.46       84.45     66.21 o 
  -6 -12   6        9.00       33.07     42.45 o 
  -5 -12   6       24.51       42.82     33.50 o 
  -4 -12   6      282.59      269.16     42.52 o 
  -3 -12   6      165.52      149.98     48.56 o 
  -2 -12   6      103.28       89.94     33.55 o 
  -1 -12   6      124.70      171.02     72.84 o 
   0 -12   6        3.68       -6.65     31.21 o 
   1 -12   6      841.47      715.31    457.33 o 
   2 -12   6       37.28       22.77     33.50 o 
   3 -12   6        0.32        7.56     28.02 o 
   4 -12   6        8.41      -27.06     63.37 o 
   5 -12   6       12.73       42.27     63.96 o 
  -7 -11   6       74.72       82.36    100.59 o 
  -6 -11   6        4.57       22.52     27.79 o 
  -5 -11   6      280.71      314.31     52.01 o 
  -4 -11   6      123.62      107.75     35.31 o 
  -3 -11   6        3.46       -1.15     15.92 o 
  -2 -11   6      319.61      318.54     40.59 o 
  -1 -11   6      234.77      214.44     43.82 o 
   0 -11   6        8.54      -10.25     29.30 o 
   1 -11   6      485.15      487.87     94.65 o 
   2 -11   6       80.37       84.65     37.14 o 
   3 -11   6       45.97       27.70     29.45 o 
   4 -11   6       59.96       81.64     70.30 o 
   5 -11   6       16.36        4.77     40.35 o 
   6 -11   6        0.24      -16.95     57.79 o 
  -8 -10   6        8.57       -0.35     40.26 o 
  -7 -10   6       70.41      109.15     96.56 o 
  -6 -10   6        0.36       22.79     21.07 o 
  -5 -10   6      216.60      238.48     25.78 o 
  -4 -10   6        2.60        4.81     21.15 o 
  -3 -10   6       27.19       45.46     28.24 o 
  -2 -10   6     1682.09     1669.69     71.46 o 
  -1 -10   6      160.77      140.58     58.90 o 
   0 -10   6      180.09      179.85     41.08 o 
   1 -10   6      469.34      395.03     54.13 o 
   2 -10   6       21.30      -61.21     61.67 o 
   3 -10   6      109.20       54.97     36.43 o 
   4 -10   6       97.54      119.46     44.58 o 
   5 -10   6        1.36       19.83     25.69 o 
   6 -10   6        7.68       24.48     43.43 o 
  -8  -9   6       14.82       76.44     62.46 o 
  -7  -9   6      135.00       91.30     49.25 o 
  -6  -9   6        6.98       14.73     16.53 o 
  -5  -9   6        1.20        1.25     16.10 o 
  -4  -9   6        2.58      -18.43     18.99 o 
  -3  -9   6     1042.49     1025.13     42.78 o 
  -2  -9   6      347.71      349.58     32.86 o 
  -1  -9   6       60.94       71.50     30.79 o 
   0  -9   6     1171.19     1169.52     93.07 o 
   1  -9   6      205.88      201.09     41.85 o 
   2  -9   6       22.22       80.96     60.08 o 
   3  -9   6      961.63      958.34     58.10 o 
   4  -9   6      122.92      112.12     40.03 o 
   5  -9   6       72.12       45.67     28.13 o 
   6  -9   6       11.98       65.37     26.32 o 
   7  -9   6        0.02       35.40     60.05 o 
  -8  -8   6       51.91       97.71     61.06 o 
  -7  -8   6      203.78      209.71     28.68 o 
  -6  -8   6        5.20       30.04     16.09 o 
  -5  -8   6      235.46      230.81     22.21 o 
  -4  -8   6       74.14       74.60     16.63 o 
  -3  -8   6      722.01      744.44     35.41 o 
  -2  -8   6      221.38      249.78     27.57 o 
  -1  -8   6      137.50      117.05     32.65 o 
   0  -8   6     1094.67     1028.63     55.39 o 
   1  -8   6        0.38       33.39     28.17 o 
   2  -8   6      359.40      342.41     46.90 o 
   3  -8   6      520.29      527.49     56.52 o 
   4  -8   6      252.48      252.56     55.42 o 
   5  -8   6       65.62       92.56     27.36 o 
   6  -8   6        0.19        3.63     28.99 o 
   7  -8   6       95.90      163.09     52.24 o 
  -8  -7   6      183.27      376.29     74.63 o 
  -7  -7   6       56.34      113.16     25.60 o 
  -6  -7   6      346.06      291.81     31.03 o 
  -5  -7   6     1356.50     1383.47     50.31 o 
  -4  -7   6       14.21        6.88     15.60 o 
  -3  -7   6      828.75      873.70     30.60 o 
  -2  -7   6      420.85      476.27     29.92 o 
  -1  -7   6      220.61      203.66     32.66 o 
   0  -7   6     1705.68     1796.31     84.73 o 
   1  -7   6      293.93      290.44     58.58 o 
   2  -7   6       43.83       33.02     28.05 o 
   3  -7   6        7.42       16.50     28.53 o 
   4  -7   6      430.67      434.53     45.38 o 
   5  -7   6      461.07      382.04     41.09 o 
   6  -7   6       75.25       95.44     21.10 o 
   7  -7   6       67.98      122.84     26.45 o 
   8  -7   6        6.52      -34.59     35.41 o 
  -9  -6   6       89.30      185.30     69.76 o 
  -8  -6   6       11.62       42.73     23.12 o 
  -7  -6   6       44.55       43.29     22.40 o 
  -6  -6   6      559.98      477.73     40.68 o 
  -5  -6   6      153.86      174.72     20.61 o 
  -4  -6   6      435.30      466.54     26.56 o 
  -3  -6   6     2234.14     2120.50     49.46 o 
  -2  -6   6        0.52        0.79     10.19 o 
  -1  -6   6     1977.63     1936.73    105.56 o 
   0  -6   6     1737.24     1667.60     46.94 o 
   1  -6   6     1342.45     1352.48     39.16 o 
   2  -6   6      505.29      537.15     66.88 o 
   3  -6   6        0.07      -27.04     27.04 o 
   4  -6   6      328.68      359.40     73.20 o 
   5  -6   6       87.86       27.97     26.03 o 
   6  -6   6      215.25      261.44     32.09 o 
   7  -6   6       27.63       15.62     23.79 o 
   8  -6   6        3.80       64.52     33.23 o 
  -9  -5   6       42.88       46.81     52.20 o 
  -8  -5   6       15.21       37.81     20.01 o 
  -7  -5   6      187.76      183.37     23.98 o 
  -6  -5   6       25.92       30.15     18.03 o 
  -5  -5   6       27.61       13.68     19.43 o 
  -4  -5   6     1130.27     1119.23     31.39 o 
  -3  -5   6     1996.42     1959.27     45.40 o 
  -2  -5   6      672.65      575.18     28.08 o 
  -1  -5   6      288.07      281.94     19.82 o 
   0  -5   6       43.72       72.94     18.25 o 
   1  -5   6      873.36      871.94     35.85 o 
   2  -5   6     2056.35     2082.08     67.91 o 
   3  -5   6      156.47      118.10     30.71 o 
   4  -5   6      228.37      225.70     38.97 o 
   5  -5   6       83.47       74.56     40.33 o 
   6  -5   6      345.15      389.95     32.46 o 
   7  -5   6      218.68      175.32     64.22 o 
   8  -5   6        3.86       64.95     32.39 o 
  -9  -4   6       27.40      121.23     90.29 o 
  -8  -4   6        0.08       15.39     19.86 o 
  -7  -4   6      539.13      595.38     32.84 o 
  -6  -4   6       77.05       84.09     22.31 o 
  -5  -4   6       11.13      -19.93     19.93 o 
  -4  -4   6      117.35      136.01     17.08 o 
  -3  -4   6     2195.24     2092.03     55.15 o 
  -2  -4   6      321.39      303.30     38.26 o 
  -1  -4   6     2022.18     1849.02     59.51 o 
   0  -4   6     2072.81     2185.84     48.74 o 
   1  -4   6       30.07       52.91     14.65 o 
   2  -4   6      847.69      790.52     28.43 o 
   3  -4   6     1625.39     1759.08     88.00 o 
   4  -4   6      693.07      811.07     73.58 o 
   5  -4   6        0.19       -8.87     13.77 o 
   6  -4   6       83.87       78.24     21.75 o 
   7  -4   6      109.30       56.36     31.83 o 
   8  -4   6       24.66       28.79     23.42 o 
  -9  -3   6       85.98      100.45     37.82 o 
  -8  -3   6        0.98       38.21     21.61 o 
  -7  -3   6      161.18      118.77     21.94 o 
  -6  -3   6       77.80       51.74     18.86 o 
  -5  -3   6      281.35      362.79     25.68 o 
  -4  -3   6      542.45      557.60     51.53 o 
  -3  -3   6       38.39       52.48     15.91 o 
  -2  -3   6     3428.71     3227.40     68.03 o 
  -1  -3   6      242.39      224.04     30.77 o 
   0  -3   6      480.38      454.22     21.91 o 
   1  -3   6     3578.47     3506.29     61.51 o 
   2  -3   6     1481.07     1506.64     40.59 o 
   3  -3   6     2075.84     1891.75     59.62 o 
   4  -3   6     1891.55     1785.09     63.56 o 
   5  -3   6       50.98       16.22     12.80 o 
   6  -3   6        1.16      -16.29     16.29 o 
   7  -3   6       77.98       43.46     20.99 o 
   8  -3   6      117.76      121.72     31.73 o 
   9  -3   6        3.90       20.25     24.65 o 
  -9  -2   6       59.89       52.42     29.69 o 
  -8  -2   6        1.53       -7.12     18.21 o 
  -7  -2   6      255.84      276.67     28.74 o 
  -6  -2   6       23.52       29.77     18.20 o 
  -5  -2   6      677.66      712.81     46.45 o 
  -4  -2   6       13.48        3.28     17.34 o 
  -3  -2   6      774.11      808.59     26.36 o 
  -2  -2   6     1631.89     1457.72     44.68 o 
  -1  -2   6     1326.15     1253.51     42.59 o 
   0  -2   6    11154.53    10936.12    132.63 o 
   1  -2   6     4578.17     4494.52     78.46 o 
   2  -2   6      178.59      188.74     25.40 o 
   3  -2   6     2418.52     2492.69     85.81 o 
   4  -2   6     1012.04      935.51     35.14 o 
   5  -2   6      374.31      429.55     30.72 o 
   6  -2   6       90.40      136.83     23.93 o 
   7  -2   6      102.10       43.41     26.37 o 
   8  -2   6       94.28      119.04     32.56 o 
   9  -2   6        5.30       -5.08     25.63 o 
  -9  -1   6       14.52       32.44     28.88 o 
  -8  -1   6        5.64      -29.48     29.48 o 
  -7  -1   6      761.00      877.31     43.62 o 
  -6  -1   6       68.34       42.96     17.14 o 
  -5  -1   6      621.62      688.19     25.33 o 
  -4  -1   6       64.26       94.88     17.31 o 
  -3  -1   6     1814.33     1792.89     43.62 o 
  -2  -1   6      677.71      756.07     36.75 o 
  -1  -1   6       13.00       37.57     14.56 o 
   0  -1   6     8727.40     8038.72     99.46 o 
   1  -1   6       23.88       27.04     10.52 o 
   2  -1   6     5887.72     6015.89     83.13 o 
   3  -1   6     2752.58     2643.18     49.03 o 
   4  -1   6      134.70      139.96     27.30 o 
   5  -1   6      201.33      253.54     21.88 o 
   6  -1   6     1296.20     1372.87     37.51 o 
   7  -1   6      208.10       99.01     61.22 o 
   8  -1   6        0.20       24.18     20.26 o 
   9  -1   6       40.78       20.62     19.13 o 
  -9   0   6        3.17       37.23     30.49 o 
  -8   0   6        7.55       58.72     24.30 o 
  -7   0   6      199.25      207.18     30.61 o 
  -6   0   6        9.97       31.02     17.24 o 
  -5   0   6      434.62      438.79     24.30 o 
  -4   0   6      423.89      429.34     29.69 o 
  -3   0   6     3785.79     3606.98    120.21 o 
  -2   0   6      116.71      210.55     21.02 o 
  -1   0   6       69.25       70.18     14.08 o 
   0   0   6     4280.32     3716.12     52.98 o 
   1   0   6      279.51      258.66     18.70 o 
   2   0   6     8396.32     8069.63    102.63 o 
   3   0   6     5329.69     5452.38     82.12 o 
   4   0   6      142.39      141.52     24.84 o 
   5   0   6       94.26      100.36     22.05 o 
   6   0   6      184.06      133.54     17.07 o 
   7   0   6       64.51       38.27     24.08 o 
   8   0   6       24.84       12.55     17.15 o 
   9   0   6        0.49      -20.84     38.09 o 
  -9   1   6        0.14       32.52     30.35 o 
  -8   1   6      110.11      138.82     30.67 o 
  -7   1   6        9.59       15.83     21.16 o 
  -6   1   6       52.54       63.94     19.25 o 
  -5   1   6      868.95      970.13     30.72 o 
  -4   1   6       71.89       76.84     12.77 o 
  -3   1   6     7054.98     6840.22    106.00 o 
  -2   1   6      963.92      978.92     34.02 o 
  -1   1   6     1040.92      926.16     57.53 o 
   0   1   6       79.54      139.69     17.42 o 
   1   1   6     1197.40     1170.54     69.09 o 
   2   1   6    10083.89     9860.88    117.70 o 
   3   1   6      731.63      673.75     21.89 o 
   4   1   6      283.81      315.04     29.41 o 
   5   1   6     1285.62     1286.31     33.24 o 
   6   1   6       84.08       94.17     24.92 o 
   7   1   6      380.84      362.54     40.01 o 
   8   1   6      181.19      127.93     63.25 o 
   9   1   6        1.64      -38.46     68.45 o 
  -9   2   6      121.27      143.09     49.00 o 
  -8   2   6      150.76      133.62     61.09 o 
  -7   2   6        3.29       39.01     22.82 o 
  -6   2   6       16.67       20.53     16.71 o 
  -5   2   6     1049.26     1171.30     45.90 o 
  -4   2   6      136.08      183.86     27.28 o 
  -3   2   6     2249.70     2070.42     53.05 o 
  -2   2   6     2530.45     2412.75     46.04 o 
  -1   2   6     4290.34     3986.75    130.34 o 
   0   2   6     1037.71      931.78     24.61 o 
   1   2   6       12.63       24.43     11.26 o 
   2   2   6     2121.40     1793.55     32.08 o 
   3   2   6      717.30      839.93     20.51 o 
   4   2   6     2880.06     3145.89     62.03 o 
   5   2   6      792.16      814.50     40.30 o 
   6   2   6      591.95      542.69     20.85 o 
   7   2   6      643.60      657.56     40.75 o 
   8   2   6       48.34       21.82     16.70 o 
  -8   3   6       29.75       55.91     31.19 o 
  -7   3   6      187.98      155.92     32.82 o 
  -6   3   6      512.89      569.31     55.86 o 
  -5   3   6      189.22      244.19     27.48 o 
  -4   3   6     1044.34     1178.32     25.43 o 
  -3   3   6     3953.12     3836.98     77.26 o 
  -2   3   6      435.73      453.30     38.67 o 
  -1   3   6     8289.15     8270.98    115.56 o 
   0   3   6     3977.49     3914.35     61.33 o 
   1   3   6        6.97       21.01     14.09 o 
   2   3   6       21.96        2.21      5.76 o 
   3   3   6      452.37      474.66     26.61 o 
   4   3   6      641.84      638.85     15.76 o 
   5   3   6      471.05      503.12     25.16 o 
   6   3   6      518.59      521.89     21.39 o 
   7   3   6       78.90       59.90     27.46 o 
   8   3   6      161.71      112.80     49.20 o 
   9   3   6       84.21       98.60     53.44 o 
  -8   4   6        2.84      105.54     62.57 o 
  -7   4   6      446.40      375.07     82.60 o 
  -6   4   6      220.81      207.19     16.55 o 
  -5   4   6      835.91      785.27     50.18 o 
  -4   4   6     3172.48     3398.02     52.47 o 
  -3   4   6       50.23       85.32     50.60 o 
  -2   4   6      963.70      929.10     37.94 o 
  -1   4   6    14924.93    14767.24    475.03 o 
   0   4   6        3.78      -30.17     30.17 o 
   1   4   6     2702.35     2676.97     61.50 o 
   2   4   6      835.77      776.50     21.25 o 
   3   4   6       25.48       32.23      9.50 o 
   4   4   6      324.83      335.00     12.48 o 
   5   4   6       19.30       37.98     29.98 o 
   6   4   6      269.01      266.13     11.17 o 
   7   4   6       35.57       64.10     41.13 o 
   8   4   6       50.47        1.83     49.54 o 
   9   4   6       13.72       56.28     49.78 o 
  -8   5   6        7.79       -1.30     29.54 o 
  -7   5   6       95.42       71.65     70.70 o 
  -6   5   6      458.08      380.92     72.92 o 
  -5   5   6     1059.52     1201.29     79.49 o 
  -4   5   6       65.28       67.50     10.33 o 
  -3   5   6      573.71      652.93     74.83 o 
  -2   5   6     2067.28     2260.63    135.81 o 
  -1   5   6      683.20      628.16     31.42 o 
   0   5   6     1892.16     1888.95     31.53 o 
   1   5   6     5475.87     5479.13     58.63 o 
   2   5   6      310.81      324.73     13.87 o 
   3   5   6       14.37       14.14      7.16 o 
   4   5   6      646.89      724.53     15.20 o 
   5   5   6      115.28      291.76     70.34 o 
   6   5   6      705.10      912.86     71.21 o 
   7   5   6      243.66        7.19     52.81 o 
   8   5   6        1.78       -5.58     35.37 o 
   9   5   6       10.77       -2.56     58.89 o 
  -8   6   6       18.78      111.99     44.30 o 
  -7   6   6       54.07      106.55     87.08 o 
  -6   6   6      455.19      428.14     55.47 o 
  -5   6   6      413.18      492.81     51.62 o 
  -4   6   6      334.00      363.52     43.18 o 
  -3   6   6      510.15      455.74     18.64 o 
  -2   6   6      529.41      589.98     52.65 o 
  -1   6   6      212.48      214.49     18.13 o 
   0   6   6        1.61        4.95     11.54 o 
   1   6   6     3988.25     4050.42     50.75 o 
   2   6   6      155.54      209.44     13.20 o 
   3   6   6     1408.89     1478.74     23.83 o 
   4   6   6      559.77      605.88     30.56 o 
   5   6   6      998.29     1121.07    106.21 o 
   6   6   6        8.59       34.41     36.07 o 
   7   6   6        5.58       -8.40     34.74 o 
   8   6   6       84.85      171.17     92.61 o 
   9   6   6       38.29       97.73     58.24 o 
  -7   7   6      172.34      287.18     64.29 o 
  -6   7   6       15.32       41.81     38.54 o 
  -5   7   6      297.23      315.48     50.99 o 
  -4   7   6      989.52      980.50     51.02 o 
  -3   7   6      260.92      297.98     39.56 o 
  -2   7   6     2744.12     3055.15     42.01 o 
  -1   7   6       11.61       11.72     11.45 o 
   0   7   6      798.43      832.97     21.01 o 
   1   7   6      376.94      392.41     18.21 o 
   2   7   6      233.66      240.36     20.12 o 
   3   7   6     3381.66     3611.86     68.90 o 
   4   7   6        0.98        2.07      4.82 o 
   5   7   6        0.94       20.58     26.08 o 
   6   7   6       71.45       14.38     34.19 o 
   7   7   6      185.41       -8.92     36.49 o 
   8   7   6      139.31      164.47     60.05 o 
   9   7   6       31.30       44.94     84.36 o 
  -7   8   6      199.97      316.36     65.74 o 
  -6   8   6        9.93      -31.93     53.47 o 
  -5   8   6      272.25      385.59     57.33 o 
  -4   8   6       10.94       25.06     41.52 o 
  -3   8   6      573.94      738.90     59.89 o 
  -2   8   6      750.73      768.21     35.70 o 
  -1   8   6      398.93      401.91     22.72 o 
   0   8   6      994.34     1071.98     27.87 o 
   1   8   6        7.71        1.65     10.53 o 
   2   8   6     1868.44     1997.34     85.56 o 
   3   8   6     2386.52     2519.61     42.83 o 
   4   8   6       55.82       61.24     32.61 o 
   5   8   6      854.57      948.13     59.10 o 
   6   8   6        9.35        1.94     25.41 o 
   7   8   6      333.22      382.97    103.21 o 
   8   8   6       40.42       16.59     44.26 o 
  -7   9   6       45.71       41.95     41.82 o 
  -6   9   6        1.15       -8.61     42.79 o 
  -5   9   6       56.14       53.43     50.73 o 
  -4   9   6        1.41      -33.97     33.97 o 
  -3   9   6      308.41      388.56     49.46 o 
  -2   9   6      224.50      224.02     32.58 o 
  -1   9   6      742.09      767.84     23.07 o 
   0   9   6     1133.86     1246.10     37.49 o 
   1   9   6       58.25       65.22     27.69 o 
   2   9   6      713.21      829.47     30.47 o 
   3   9   6      157.06      151.65     13.35 o 
   4   9   6      498.48      536.51     22.34 o 
   5   9   6      504.39      523.71     67.86 o 
   6   9   6        0.34       -2.31     27.66 o 
   7   9   6      198.00      193.13     53.31 o 
   8   9   6      106.11       57.22     54.17 o 
  -6  10   6       41.48      123.21     47.11 o 
  -5  10   6       78.89      196.19    101.39 o 
  -4  10   6       25.47       39.32     40.15 o 
  -3  10   6      380.74      445.69     59.37 o 
  -2  10   6      167.39      140.22     36.13 o 
  -1  10   6      653.88      670.37     41.73 o 
   0  10   6      735.70      754.84     33.92 o 
   1  10   6        4.50       -2.96     14.25 o 
   2  10   6       82.33      123.37     24.19 o 
   3  10   6       10.16       23.24     12.08 o 
   4  10   6      265.54      257.67     20.99 o 
   5  10   6      561.05      710.56    110.53 o 
   6  10   6       98.59       66.67     86.76 o 
   7  10   6      191.03      218.71     46.94 o 
   8  10   6        0.63       25.21     50.52 o 
  -6  11   6       11.68      109.59     72.95 o 
  -5  11   6        0.49       40.71     38.61 o 
  -4  11   6      103.57       48.05     43.70 o 
  -3  11   6      864.80     1008.56     70.23 o 
  -2  11   6       28.22       46.90     90.47 o 
  -1  11   6      496.71      410.00     58.89 o 
   0  11   6      295.19      310.39     23.51 o 
   1  11   6      538.70      608.84     29.70 o 
   2  11   6     1264.36     1317.43     33.49 o 
   3  11   6        2.29       -9.57     16.29 o 
   4  11   6      218.05      242.67     25.61 o 
   5  11   6       37.73       41.91     46.78 o 
   6  11   6       32.51       78.08     48.18 o 
   7  11   6      130.61      228.82     48.05 o 
   8  11   6        2.64     -103.13    103.13 o 
  -5  12   6        0.96        7.39     49.52 o 
  -4  12   6      154.98      112.79    107.43 o 
  -3  12   6      143.42      109.85    141.97 o 
  -2  12   6      480.91      440.78    271.54 o 
  -1  12   6      406.20      470.44     65.73 o 
   0  12   6       19.17       26.48     16.63 o 
   1  12   6      782.80      883.62     32.34 o 
   2  12   6      507.58      428.14    298.99 o 
   3  12   6       61.97       52.54     20.64 o 
   4  12   6      507.60      520.35     28.53 o 
   5  12   6       15.30       27.96     46.06 o 
   6  12   6       98.89      160.69     49.80 o 
   7  12   6       85.14       70.38    116.69 o 
  -5  13   6       54.26      143.92     79.13 o 
  -4  13   6       29.05      108.19     66.97 o 
  -3  13   6        4.27        9.06     67.85 o 
  -2  13   6      260.77      193.16    187.65 o 
  -1  13   6      509.43      372.04    301.34 o 
   0  13   6       29.83        1.20     26.51 o 
   1  13   6      456.32      595.62     37.20 o 
   2  13   6        2.22        0.27     16.80 o 
   3  13   6      452.52      435.85     53.53 o 
   4  13   6      114.50       95.22     23.17 o 
   5  13   6       13.64      -35.22     48.91 o 
   6  13   6       88.99      113.05     48.22 o 
   7  13   6        4.16       -7.65     55.35 o 
  -4  14   6       63.35      198.84     78.79 o 
  -3  14   6       20.28      106.28    101.28 o 
  -2  14   6      140.81      317.09    109.10 o 
  -1  14   6       64.25       96.27     80.81 o 
   0  14   6      214.14        1.32     29.67 o 
   1  14   6      374.74      548.95     60.70 o 
   2  14   6        9.41       -9.91     19.34 o 
   3  14   6      201.02      190.44     33.64 o 
   4  14   6      233.81      239.47     46.93 o 
   5  14   6       28.30       52.95     83.01 o 
   6  14   6       66.02       72.33     41.03 o 
  -3  15   6       42.84      162.89     75.17 o 
  -2  15   6       32.89      167.77    108.01 o 
  -1  15   6        5.99       10.13     40.80 o 
   0  15   6      236.94       -6.27     36.50 o 
   1  15   6       80.97        2.32     30.32 o 
   2  15   6       27.55       12.50     30.26 o 
   3  15   6      512.95      479.95     76.56 o 
   4  15   6        9.19       -3.49     45.02 o 
   5  15   6       55.95       98.20     89.66 o 
  -2  16   6       30.63       25.92     55.85 o 
  -1  16   6        8.00       57.99     55.68 o 
   0  16   6       75.95      117.03     55.68 o 
   1  16   6        7.44       -1.87     32.55 o 
   2  16   6       43.17        5.70     30.65 o 
   3  16   6      129.13      182.18     48.76 o 
   4  16   6        4.96       57.96     51.51 o 
   0  17   6       85.46      114.88    100.54 o 
   1  17   6       10.20       11.09     41.31 o 
   2  17   6       50.87      -10.01     57.44 o 
  -3 -16   7       25.62        8.32     47.62 o 
  -2 -16   7       31.15       54.95     29.55 o 
  -1 -16   7        0.32        5.28     26.77 o 
   0 -16   7       39.26       52.17     29.82 o 
   1 -16   7        4.80       11.01     62.73 o 
  -5 -15   7       31.41       35.20     22.22 o 
  -4 -15   7       17.62       59.06     43.31 o 
  -3 -15   7       34.71       75.47     44.87 o 
  -2 -15   7       67.38        7.63     34.92 o 
  -1 -15   7       37.28       28.01     25.11 o 
   0 -15   7        1.13       49.58     34.74 o 
   1 -15   7       10.81       23.47     39.55 o 
   2 -15   7       61.95       28.62     63.14 o 
   3 -15   7       14.36       86.43    110.47 o 
  -5 -14   7      118.19      201.19    115.19 o 
  -4 -14   7       10.59        4.13     30.59 o 
  -3 -14   7       72.54      149.71     53.61 o 
  -2 -14   7        4.63      -12.38     26.27 o 
  -1 -14   7       99.37      139.51     36.75 o 
   0 -14   7      107.22      143.18     32.88 o 
   1 -14   7        0.20       73.35     45.25 o 
   2 -14   7        3.56       65.10     85.67 o 
   3 -14   7        2.38      -19.83     45.44 o 
   4 -14   7       12.95       91.15     49.86 o 
  -6 -13   7       42.46       20.98     54.52 o 
  -5 -13   7       18.16       42.53     28.08 o 
  -4 -13   7        0.14      -76.55     93.51 o 
  -3 -13   7      251.39      218.44     64.93 o 
  -2 -13   7        4.55        0.22     17.84 o 
  -1 -13   7       46.98       72.92     30.22 o 
   0 -13   7      283.68      300.03     63.18 o 
   1 -13   7       17.82       59.18     33.94 o 
   2 -13   7      178.67      107.97     98.03 o 
   3 -13   7       11.32       12.12     40.00 o 
   4 -13   7       46.39       68.67    113.93 o 
   5 -13   7        1.00       24.22     59.49 o 
  -7 -12   7        0.02      -22.40     58.04 o 
  -6 -12   7       31.99      -11.32     29.54 o 
  -5 -12   7        4.24      102.41     48.77 o 
  -4 -12   7      120.09      158.97     86.24 o 
  -3 -12   7       93.40       89.18     33.80 o 
  -2 -12   7       15.25       22.74     29.93 o 
  -1 -12   7      183.94      155.90     48.17 o 
   0 -12   7       10.38      -11.03     54.97 o 
   1 -12   7      336.91      321.79     62.04 o 
   2 -12   7      114.23       70.57     66.70 o 
   3 -12   7       11.85       55.34     53.77 o 
   4 -12   7       92.05      120.71     60.76 o 
   5 -12   7       34.25      130.40     49.25 o 
  -7 -11   7       43.14       10.89     49.66 o 
  -6 -11   7       40.82       55.73     40.05 o 
  -5 -11   7       19.35       37.07     21.45 o 
  -4 -11   7       75.68       62.69     42.75 o 
  -3 -11   7       34.76       24.45     23.36 o 
  -2 -11   7       80.96       51.21     34.83 o 
  -1 -11   7      380.72      324.19     81.70 o 
   0 -11   7       17.23       -8.92     49.56 o 
   1 -11   7      156.44      103.31     46.38 o 
   2 -11   7      213.92      286.92     59.85 o 
   3 -11   7      126.11      118.80     38.43 o 
   4 -11   7        9.73        1.39     29.13 o 
   5 -11   7       48.61      143.41     76.34 o 
   6 -11   7       33.20      189.29     83.62 o 
  -7 -10   7      139.59      130.62    104.58 o 
  -6 -10   7      119.48      111.12     20.75 o 
  -5 -10   7       16.15       26.39     21.11 o 
  -4 -10   7      104.01       98.41     23.69 o 
  -3 -10   7       65.64       48.12     25.35 o 
  -2 -10   7      191.28      274.48     69.48 o 
  -1 -10   7      114.23      120.95     38.52 o 
   0 -10   7       42.10       42.49     52.99 o 
   1 -10   7      299.94      363.63     54.25 o 
   2 -10   7       58.38       36.43     38.69 o 
   3 -10   7       19.19       40.38     56.35 o 
   4 -10   7       25.40       43.73     49.81 o 
   5 -10   7        1.38      -17.98    103.51 o 
   6 -10   7       47.03        6.71     67.56 o 
  -8  -9   7       16.48      -61.21     61.21 o 
  -7  -9   7       80.31       99.90     30.05 o 
  -6  -9   7       66.60       90.50     42.23 o 
  -5  -9   7      147.76      160.62     30.07 o 
  -4  -9   7       48.03       38.71     18.84 o 
  -3  -9   7        5.02      -29.04     29.04 o 
  -2  -9   7      774.67      851.83     46.61 o 
  -1  -9   7       25.60       18.93     18.74 o 
   0  -9   7      165.60      186.61     40.59 o 
   1  -9   7      237.65      216.24     45.78 o 
   2  -9   7        1.17      -24.28     33.65 o 
   3  -9   7      304.94      303.70     56.00 o 
   4  -9   7      165.31      151.21     57.85 o 
   5  -9   7       40.28       41.42     38.26 o 
   6  -9   7       54.88      147.12     43.47 o 
   7  -9   7       16.02      -34.64     38.88 o 
  -8  -8   7       29.45      -23.89     52.34 o 
  -7  -8   7       23.89       63.75     22.03 o 
  -6  -8   7        4.22        8.25     22.19 o 
  -5  -8   7      537.72      586.20     45.88 o 
  -4  -8   7      658.56      716.06     35.61 o 
  -3  -8   7      623.81      627.88     37.08 o 
  -2  -8   7      541.53      538.92     45.90 o 
  -1  -8   7      292.00      404.75     66.26 o 
   0  -8   7      834.02      871.17     47.06 o 
   1  -8   7      105.58      122.28     59.13 o 
   2  -8   7      113.43      134.13     41.75 o 
   3  -8   7      306.58      326.67     52.91 o 
   4  -8   7      132.56       85.29     30.42 o 
   5  -8   7      181.19      104.71     80.32 o 
   6  -8   7       17.29       41.60     32.47 o 
   7  -8   7        7.48      -14.18     39.65 o 
  -8  -7   7        0.58       59.20     55.14 o 
  -7  -7   7        5.80       32.73     16.29 o 
  -6  -7   7       44.45       87.08     21.22 o 
  -5  -7   7     2146.95     2175.31     51.14 o 
  -4  -7   7        6.81        5.25     14.77 o 
  -3  -7   7        2.01       -6.46     16.84 o 
  -2  -7   7     1282.98     1271.31     46.53 o 
  -1  -7   7       10.32       56.28     22.33 o 
   0  -7   7     1987.50     2068.93     79.60 o 
   1  -7   7      526.46      477.64     45.73 o 
   2  -7   7      848.61      871.11     90.92 o 
   3  -7   7        3.88       44.57     53.64 o 
   4  -7   7       76.88       40.53     36.11 o 
   5  -7   7      434.94      379.48     49.54 o 
   6  -7   7        8.61       -5.53     21.21 o 
   7  -7   7       60.11       37.34     29.63 o 
  -8  -6   7       24.25        4.82     15.96 o 
  -7  -6   7       67.76       79.74     30.38 o 
  -6  -6   7      117.05       97.28     21.71 o 
  -5  -6   7      276.48      248.80     24.24 o 
  -4  -6   7      157.48      162.15     45.70 o 
  -3  -6   7     1781.96     1771.57     49.96 o 
  -2  -6   7      652.35      645.49     62.80 o 
  -1  -6   7      837.94      742.06     53.73 o 
   0  -6   7      452.11      433.44     47.01 o 
   1  -6   7       29.17       34.54     17.66 o 
   2  -6   7      592.07      651.77     48.50 o 
   3  -6   7        0.33       -7.24     25.07 o 
   4  -6   7      269.01      237.56     45.33 o 
   5  -6   7      509.44      552.51     51.18 o 
   6  -6   7       11.52       27.62     19.94 o 
   7  -6   7       99.61       54.44     29.66 o 
   8  -6   7       20.68       99.62     76.25 o 
  -9  -5   7       45.64      172.44     65.00 o 
  -8  -5   7       28.35      122.30     31.84 o 
  -7  -5   7       59.27       57.12     21.18 o 
  -6  -5   7      587.09      675.09     33.24 o 
  -5  -5   7       65.82       66.93     20.50 o 
  -4  -5   7        2.39        9.22     16.33 o 
  -3  -5   7     2825.93     2693.14     52.88 o 
  -2  -5   7      831.10      871.34     30.51 o 
  -1  -5   7       34.46       19.59     13.97 o 
   0  -5   7      702.28      690.33     28.65 o 
   1  -5   7      246.22      195.94     33.89 o 
   2  -5   7      116.77      129.90     21.70 o 
   3  -5   7      327.55      329.78     63.65 o 
   4  -5   7     1348.56     1400.71    101.08 o 
   5  -5   7        0.61        0.66     14.13 o 
   6  -5   7       22.55       45.90     32.46 o 
   7  -5   7       31.28       29.01     32.25 o 
   8  -5   7       12.64       50.74     28.89 o 
  -9  -4   7       88.97      113.17     48.85 o 
  -8  -4   7       44.43       46.07     35.62 o 
  -7  -4   7      118.01      130.67     25.59 o 
  -6  -4   7      406.56      439.42     29.14 o 
  -5  -4   7      220.07      194.49     30.71 o 
  -4  -4   7      273.87      294.69     26.86 o 
  -3  -4   7     2309.76     2304.62     64.58 o 
  -2  -4   7      176.41      154.72     28.17 o 
  -1  -4   7     4492.76     4453.82    102.96 o 
   0  -4   7      151.29       92.95     20.35 o 
   1  -4   7        1.35       36.88     33.18 o 
   2  -4   7      484.25      480.06     26.73 o 
   3  -4   7      110.62       38.12     24.92 o 
   4  -4   7      235.67      247.50     38.00 o 
   5  -4   7       67.10       15.15     21.09 o 
   6  -4   7       15.08       38.63     23.66 o 
   7  -4   7       23.16        7.40     21.24 o 
   8  -4   7       26.75       18.46     26.55 o 
  -9  -3   7       77.67       81.24     24.92 o 
  -8  -3   7      166.28      121.10     27.37 o 
  -7  -3   7      631.81      672.35     41.00 o 
  -6  -3   7      333.10      306.54     68.72 o 
  -5  -3   7       65.54       97.69     17.53 o 
  -4  -3   7      549.34      556.94     33.48 o 
  -3  -3   7      134.14      128.42     28.32 o 
  -2  -3   7     2602.26     2607.47     54.74 o 
  -1  -3   7     2270.50     2247.23     43.84 o 
   0  -3   7      108.16       94.62     24.26 o 
   1  -3   7     1458.34     1305.57     34.87 o 
   2  -3   7     2311.53     2253.69     46.36 o 
   3  -3   7      113.61       65.25     24.01 o 
   4  -3   7      800.30      797.58     47.77 o 
   5  -3   7        9.69       22.18     27.11 o 
   6  -3   7      383.93      426.01     47.63 o 
   7  -3   7        0.17       33.80     23.86 o 
   8  -3   7        0.79       16.69     21.84 o 
  -9  -2   7       23.56       17.64     27.23 o 
  -8  -2   7       61.66       49.87     26.89 o 
  -7  -2   7      471.72      454.77     37.80 o 
  -6  -2   7      208.24      185.76     27.77 o 
  -5  -2   7       53.06       52.45     17.24 o 
  -4  -2   7      760.22      767.74     36.93 o 
  -3  -2   7      479.09      592.70     64.56 o 
  -2  -2   7     2627.10     2538.14     47.06 o 
  -1  -2   7     3473.75     3317.51     60.60 o 
   0  -2   7      709.72      712.70     29.79 o 
   1  -2   7     6007.72     6015.90    208.26 o 
   2  -2   7       36.92       43.59     21.49 o 
   3  -2   7     1174.06      992.42     78.80 o 
   4  -2   7      132.88      137.33     27.54 o 
   5  -2   7        0.31      -15.06     24.65 o 
   6  -2   7      132.99      135.49     25.42 o 
   7  -2   7       26.43       48.11     28.55 o 
   8  -2   7      103.62       77.34     50.65 o 
   9  -2   7        1.00       35.92     30.01 o 
  -9  -1   7       29.71       72.52     29.63 o 
  -8  -1   7       16.28       31.46     22.65 o 
  -7  -1   7      297.08      277.34     33.99 o 
  -6  -1   7       52.80       73.32     23.92 o 
  -5  -1   7      697.08      743.71     31.11 o 
  -4  -1   7      658.34      727.45     46.62 o 
  -3  -1   7      141.88      123.93     40.53 o 
  -2  -1   7     2761.91     2824.80     76.09 o 
  -1  -1   7      134.38      131.08     19.24 o 
   0  -1   7      112.62       82.97     29.61 o 
   1  -1   7     2035.13     2078.14     45.32 o 
   2  -1   7        9.86      -12.78     37.82 o 
   3  -1   7     2119.56     1955.57     44.29 o 
   4  -1   7      365.12      438.92     24.35 o 
   5  -1   7      352.55      447.00     42.01 o 
   6  -1   7       17.25       20.22     18.37 o 
   7  -1   7        0.66        7.95     21.83 o 
   8  -1   7      120.82      102.95     44.30 o 
   9  -1   7        6.71       26.23     23.11 o 
  -9   0   7       13.09       44.66     46.68 o 
  -8   0   7        1.69        1.11     15.97 o 
  -7   0   7       49.08       49.56     21.56 o 
  -6   0   7        0.06       -2.81     15.69 o 
  -5   0   7      329.38      434.56     38.38 o 
  -4   0   7      577.93      667.24     63.34 o 
  -3   0   7       98.37       79.85     20.87 o 
  -2   0   7     2980.69     2909.86     58.51 o 
  -1   0   7      195.35      201.38     22.66 o 
   0   0   7     5595.82     4945.36     85.75 o 
   1   0   7     3211.38     3133.44     55.17 o 
   2   0   7       29.98       21.41     10.85 o 
   3   0   7      805.20      742.86     27.26 o 
   4   0   7      106.00      125.37     35.13 o 
   5   0   7     1525.16     1540.71     75.44 o 
   6   0   7      109.49       79.38     19.69 o 
   7   0   7       52.59       23.51     14.75 o 
   8   0   7       21.86       -5.35     22.34 o 
   9   0   7       33.17       14.07     39.56 o 
  -9   1   7       32.73       71.47     36.60 o 
  -8   1   7       77.12       69.43     28.03 o 
  -7   1   7        8.95       11.47     18.99 o 
  -6   1   7       56.51       73.97     18.84 o 
  -5   1   7      679.17      751.92     27.98 o 
  -4   1   7       40.68       76.26     24.31 o 
  -3   1   7     3262.29     3176.34     67.72 o 
  -2   1   7      891.26      854.21     34.45 o 
  -1   1   7      594.04     1276.72    131.72 o 
   0   1   7     5546.70     5515.62    157.45 o 
   1   1   7     2419.51     2403.65     39.69 o 
   2   1   7        7.18        7.27      9.03 o 
   3   1   7     3013.38     2948.38     56.90 o 
   4   1   7       26.31       28.72     12.24 o 
   5   1   7     1577.12     1594.65     91.86 o 
   6   1   7      425.68      395.77     82.50 o 
   7   1   7       72.01       70.12     19.39 o 
   8   1   7      132.90      156.93     31.15 o 
   9   1   7        4.61       66.73     78.92 o 
  -8   2   7        3.26       26.15     26.77 o 
  -7   2   7        0.88       27.73     23.40 o 
  -6   2   7       80.47      129.17     25.99 o 
  -5   2   7      433.94      473.85     37.24 o 
  -4   2   7       21.66        4.82     15.20 o 
  -3   2   7     1284.91     1189.96     55.52 o 
  -2   2   7      888.72      908.75     37.22 o 
  -1   2   7     1480.03     1316.61     39.65 o 
   0   2   7     6734.38     6428.38     91.96 o 
   1   2   7       73.19       45.95     13.88 o 
   2   2   7     5434.39     5025.07     69.20 o 
   3   2   7      679.21      614.25     16.74 o 
   4   2   7      309.16      407.85     76.04 o 
   5   2   7      740.75      796.54     28.05 o 
   6   2   7      101.80      121.31     13.17 o 
   7   2   7      334.37      361.38     32.95 o 
   8   2   7      118.91       71.16     36.84 o 
   9   2   7       17.56      -23.50     69.63 o 
  -8   3   7       12.74       11.61     28.73 o 
  -7   3   7        1.28       -3.42     13.59 o 
  -6   3   7      208.75      228.74     36.10 o 
  -5   3   7      576.33      674.37     26.93 o 
  -4   3   7       60.09       79.21     39.50 o 
  -3   3   7     2854.76     2756.18     61.38 o 
  -2   3   7      353.84      353.75     24.87 o 
  -1   3   7     1187.58     1053.96     39.52 o 
   0   3   7     3725.68     3748.45     78.30 o 
   1   3   7     2192.47     2147.30     74.24 o 
   2   3   7     1574.21     1421.83     29.69 o 
   3   3   7      480.31      511.40     32.22 o 
   4   3   7      754.32      840.40     55.06 o 
   5   3   7      619.53      670.94     23.91 o 
   6   3   7       47.22       63.33     12.35 o 
   7   3   7      451.97      422.63     24.09 o 
   8   3   7        2.17       12.72     37.99 o 
   9   3   7       69.52       46.18     48.87 o 
  -8   4   7       70.62      200.93     71.61 o 
  -7   4   7       12.17       66.01     31.59 o 
  -6   4   7      348.49      375.44     27.79 o 
  -5   4   7       26.05       37.63     28.67 o 
  -4   4   7      922.15      985.83     26.71 o 
  -3   4   7      530.09      537.55     39.42 o 
  -2   4   7       56.42       86.58     19.16 o 
  -1   4   7     2103.49     2048.33     56.59 o 
   0   4   7     1377.25     1367.42     46.99 o 
   1   4   7     2938.11     2821.20     53.08 o 
   2   4   7     3679.28     3592.45     49.23 o 
   3   4   7      172.74      231.59     16.36 o 
   4   4   7     1027.63     1046.33     23.61 o 
   5   4   7       32.05       30.39     19.32 o 
   6   4   7        9.81       -6.44      6.44 o 
   7   4   7      141.37       71.83     19.37 o 
   8   4   7       10.01        1.62     32.77 o 
   9   4   7       39.13       56.22     82.50 o 
  -8   5   7       48.08      163.40     72.75 o 
  -7   5   7      162.96      243.82     55.32 o 
  -6   5   7      183.29      121.43     18.46 o 
  -5   5   7       70.28       55.83     14.30 o 
  -4   5   7      352.41      444.19     33.15 o 
  -3   5   7     1147.32     1416.32     72.16 o 
  -2   5   7     1212.31     1406.25     44.05 o 
  -1   5   7     2141.89     1904.10     54.95 o 
   0   5   7       26.95       24.88      9.47 o 
   1   5   7     1743.70     1724.00     34.55 o 
   2   5   7     2602.57     2677.13     41.62 o 
   3   5   7     1025.82     1075.05     45.05 o 
   4   5   7      595.98      608.95     25.20 o 
   5   5   7      341.60      278.97     54.16 o 
   6   5   7       26.95       30.08     36.47 o 
   7   5   7        1.73        3.58     31.74 o 
   8   5   7       83.02        1.16     33.74 o 
   9   5   7       65.78      111.82     95.38 o 
  -8   6   7       48.39       94.17     45.36 o 
  -7   6   7      280.90      362.45     63.17 o 
  -6   6   7      141.42      159.33     86.80 o 
  -5   6   7        3.22       65.65     35.98 o 
  -4   6   7      548.54      584.29     53.59 o 
  -3   6   7      146.75      164.16     46.99 o 
  -2   6   7     1280.16     1471.42     94.89 o 
  -1   6   7     2021.81     2005.63     43.70 o 
   0   6   7      227.33      281.67     38.13 o 
   1   6   7     1520.63     1521.60     30.64 o 
   2   6   7     1594.80     1731.15    130.47 o 
   3   6   7     1498.15     1574.32     31.44 o 
   4   6   7     2346.07     2415.52     34.11 o 
   5   6   7      109.85      116.88     20.33 o 
   6   6   7        8.87       35.32     38.44 o 
   7   6   7       14.08       -5.01     53.45 o 
   8   6   7       43.67        1.56     35.21 o 
   9   6   7       11.16       -8.33     44.69 o 
  -7   7   7       77.90      101.67     43.20 o 
  -6   7   7      253.07      399.57    130.42 o 
  -5   7   7      744.76      664.85    116.90 o 
  -4   7   7      204.81      239.77     43.94 o 
  -3   7   7        0.13       -4.19     15.70 o 
  -2   7   7      986.77     1193.81     29.18 o 
  -1   7   7     1256.72     1355.37     49.32 o 
   0   7   7     1170.93     1254.93     34.26 o 
   1   7   7     2147.31     2272.87     36.80 o 
   2   7   7        7.37       11.38     13.63 o 
   3   7   7     1837.35     1964.43     33.07 o 
   4   7   7      223.31      222.03     13.90 o 
   5   7   7       43.73       36.29     57.07 o 
   6   7   7     1062.46     1287.43     88.86 o 
   7   7   7        3.17       21.28     40.66 o 
   8   7   7        5.57       -3.34     59.62 o 
  -7   8   7        7.99       71.19     51.53 o 
  -6   8   7      133.88      123.61     80.04 o 
  -5   8   7      504.39      731.77    135.33 o 
  -4   8   7      121.60      144.56     43.17 o 
  -3   8   7      573.46      573.32     66.51 o 
  -2   8   7      181.31      301.51     43.47 o 
  -1   8   7      287.26      368.07     24.18 o 
   0   8   7     1408.57     1561.55     34.14 o 
   1   8   7      750.99      749.87     47.72 o 
   2   8   7      604.10      685.97     24.08 o 
   3   8   7      422.39      458.31     23.42 o 
   4   8   7      106.86       98.32     10.07 o 
   5   8   7      949.81     1094.75    116.10 o 
   6   8   7      489.21       11.02     58.95 o 
   7   8   7      112.44       -4.04     36.39 o 
   8   8   7       45.74       44.88     53.47 o 
  -7   9   7       14.65      -36.67     85.56 o 
  -6   9   7       14.40      -19.38     54.75 o 
  -5   9   7      296.05      386.47     62.82 o 
  -4   9   7      100.65       86.69     89.11 o 
  -3   9   7      365.07      385.33     81.62 o 
  -2   9   7      192.48      213.99     16.66 o 
  -1   9   7       18.02       25.16     17.11 o 
   0   9   7      790.19      876.40     45.88 o 
   1   9   7      298.68      327.16     22.50 o 
   2   9   7      119.05      134.87     24.31 o 
   3   9   7       29.56       27.60     12.46 o 
   4   9   7       13.12       -0.66      7.74 o 
   5   9   7      341.08      375.59     91.22 o 
   6   9   7      157.64        3.24     52.75 o 
   8   9   7       99.84       80.35     94.04 o 
  -6  10   7       29.79      136.61    143.44 o 
  -5  10   7      186.24      191.14     76.38 o 
  -4  10   7       38.77       -3.85     32.94 o 
  -3  10   7      588.87      671.58     52.16 o 
  -2  10   7      162.43      171.73     35.68 o 
  -1  10   7       97.33       66.27     18.28 o 
   0  10   7      908.41      970.93     30.27 o 
   1  10   7       66.07       69.63     25.04 o 
   2  10   7      159.54      217.21     39.77 o 
   3  10   7      146.77      107.58     22.33 o 
   4  10   7      145.37      157.07     44.96 o 
   5  10   7      361.72        1.15     47.06 o 
   6  10   7       85.66        1.23     52.11 o 
   7  10   7       57.09        1.21     35.93 o 
   8  10   7       91.79      161.30     67.54 o 
  -6  11   7       45.43       33.98     42.95 o 
  -5  11   7        2.70       -3.03     40.61 o 
  -4  11   7        4.02        8.05     37.03 o 
  -3  11   7      691.82      878.73     60.91 o 
  -2  11   7      212.87      226.41     46.56 o 
  -1  11   7     1209.03     1219.65     67.18 o 
   0  11   7       25.14       55.80     31.70 o 
   1  11   7       24.90       25.10     16.09 o 
   2  11   7      849.77      944.05     34.27 o 
   3  11   7       85.68       93.42     15.30 o 
   4  11   7      274.06      278.82     20.80 o 
   5  11   7      428.66      504.81    106.69 o 
   6  11   7        2.25       94.73     53.64 o 
   7  11   7       23.16       78.52     56.90 o 
  -5  12   7       48.41      113.34    142.50 o 
  -4  12   7       28.55       50.18     49.30 o 
  -3  12   7      116.17       73.79     90.81 o 
  -2  12   7        7.08       17.10     43.81 o 
  -1  12   7      610.90      634.75     70.68 o 
   0  12   7      171.30      112.33     45.33 o 
   1  12   7      454.75      425.00    117.34 o 
   2  12   7      426.48      530.45     31.31 o 
   3  12   7       18.03       39.41     25.64 o 
   4  12   7      473.19      428.83     35.64 o 
   5  12   7       63.97      131.05     83.56 o 
   6  12   7      131.80      141.97     58.70 o 
   7  12   7       40.26      115.77     61.74 o 
  -4  13   7       19.33       47.56     42.38 o 
  -3  13   7       96.96      144.30    171.97 o 
  -2  13   7        0.75       14.25     33.29 o 
  -1  13   7      359.88      406.56     55.37 o 
   0  13   7       24.26       44.64     19.52 o 
   1  13   7      558.91      622.94     65.93 o 
   2  13   7      137.47      140.76     27.45 o 
   3  13   7      180.10      237.39     60.75 o 
   4  13   7      216.93      217.20    112.87 o 
   5  13   7        0.79       23.04     65.96 o 
   6  13   7       37.52        0.17     32.71 o 
  -4  14   7       74.52      254.76     88.54 o 
  -3  14   7       11.85      -23.33     53.98 o 
  -2  14   7        8.37      168.84    104.44 o 
  -1  14   7      190.78      322.52     66.01 o 
   0  14   7        5.68       -0.29     45.18 o 
   1  14   7      405.07      302.18    191.54 o 
   2  14   7      106.56       73.33     26.33 o 
   3  14   7      170.69      231.30     99.53 o 
   4  14   7      303.70      270.99     52.21 o 
   5  14   7        0.02       99.06     81.95 o 
   6  14   7      118.23      196.04     65.21 o 
  -3  15   7        1.94       49.76     64.36 o 
  -2  15   7      105.55      189.24     72.58 o 
  -1  15   7       70.08      113.46     60.14 o 
   0  15   7       21.30      139.26     87.59 o 
   1  15   7      113.72       -3.82     31.38 o 
   2  15   7       29.52       51.16     30.87 o 
   3  15   7      319.08      298.68     35.41 o 
   4  15   7      121.95      180.57     86.78 o 
   5  15   7       34.64      118.83     86.61 o 
  -1  16   7        0.05        9.17     46.73 o 
   0  16   7       23.87       34.28     75.32 o 
   1  16   7      151.20       -0.41     48.55 o 
   2  16   7        0.78       16.95     56.10 o 
   3  16   7       93.43      127.89     41.24 o 
  -3 -16   8       28.13       53.49     35.99 o 
  -2 -16   8       17.14       46.13     30.11 o 
  -1 -16   8       18.58       43.37     40.07 o 
   0 -16   8        8.84       67.17     33.02 o 
   1 -16   8        0.49       26.69     42.62 o 
  -4 -15   8       60.48       33.70     63.51 o 
  -3 -15   8        0.38       53.25     43.81 o 
  -2 -15   8       94.56      159.75     42.83 o 
  -1 -15   8        1.09       35.92     57.31 o 
   0 -15   8       43.92       93.59     45.70 o 
   1 -15   8        0.36       66.77     50.66 o 
   2 -15   8        1.86       16.34     36.57 o 
  -5 -14   8       31.40       24.30     80.17 o 
  -4 -14   8       60.23      125.91     61.98 o 
  -3 -14   8       58.93      141.01     76.51 o 
  -2 -14   8       56.14       68.44     41.15 o 
  -1 -14   8        6.90       12.40     28.07 o 
   0 -14   8       96.80        0.10     87.54 o 
   1 -14   8       46.67       44.74     37.00 o 
   2 -14   8        6.60       52.66    100.66 o 
   3 -14   8       34.70      -22.73     92.40 o 
  -6 -13   8        0.17      -28.10     52.36 o 
  -5 -13   8       28.90       48.79     42.07 o 
  -4 -13   8        0.09      -15.76     28.05 o 
  -3 -13   8      112.90       62.19     39.30 o 
  -2 -13   8       93.95       92.97     40.70 o 
  -1 -13   8       91.51      212.48     57.16 o 
   0 -13   8      212.36      225.14     96.19 o 
   1 -13   8        1.64      -16.75     44.32 o 
   2 -13   8      126.18      184.63     45.94 o 
   3 -13   8       22.02        6.84     34.07 o 
   4 -13   8       12.17      182.87     64.60 o 
  -6 -12   8       30.34       26.50     57.75 o 
  -5 -12   8       52.91       67.70     49.22 o 
  -4 -12   8       39.56       45.93     45.41 o 
  -3 -12   8       20.55        6.21     22.82 o 
  -2 -12   8        3.06        0.83     23.87 o 
  -1 -12   8       64.97       41.97     40.17 o 
   0 -12   8      251.39      214.10     88.60 o 
   1 -12   8      151.32      126.01     54.09 o 
   2 -12   8      124.20      156.52     61.06 o 
   3 -12   8        7.72       44.87     66.90 o 
   4 -12   8       31.69      159.12     52.15 o 
   5 -12   8       24.39       83.21     47.94 o 
  -7 -11   8       38.59        1.89     43.58 o 
  -6 -11   8       65.82       53.23     23.76 o 
  -5 -11   8       16.64       51.92     23.43 o 
  -4 -11   8       53.62       45.74     27.48 o 
  -3 -11   8      193.95      195.93     30.64 o 
  -2 -11   8       20.97      -29.12     34.21 o 
  -1 -11   8      129.50      113.74     70.35 o 
   0 -11   8       36.87       24.86     58.67 o 
   1 -11   8       95.21      159.57     51.69 o 
   2 -11   8      171.50      220.78     60.44 o 
   3 -11   8       16.94       44.42    117.75 o 
   4 -11   8       16.98       89.32     41.15 o 
   5 -11   8       12.91      -24.49     45.56 o 
   6 -11   8        5.17      -34.26     47.04 o 
  -7 -10   8       23.72       52.24     36.24 o 
  -6 -10   8       52.36       67.60     22.12 o 
  -5 -10   8       50.89       10.68     27.82 o 
  -4 -10   8      703.57      686.07     44.91 o 
  -3 -10   8       42.96       19.93     31.88 o 
  -2 -10   8       11.70       17.32     33.53 o 
  -1 -10   8      121.46      116.11     42.30 o 
   0 -10   8       36.94       20.25     33.62 o 
   1 -10   8      121.52      188.04     80.01 o 
   2 -10   8      479.40      421.29     64.11 o 
   3 -10   8        0.08      -85.28     85.28 o 
   4 -10   8       59.56       57.95     34.65 o 
   5 -10   8       14.31       60.43     73.53 o 
   6 -10   8       18.97      -38.21     80.10 o 
  -8  -9   8        7.02     -113.46    113.46 o 
  -7  -9   8       17.36        8.11     23.34 o 
  -6  -9   8        8.64      -20.93     20.93 o 
  -5  -9   8       65.26       67.68     23.28 o 
  -4  -9   8       77.12       64.29     27.07 o 
  -3  -9   8       56.06       47.01     25.70 o 
  -2  -9   8      707.79      704.86     39.20 o 
  -1  -9   8      261.78      260.41     37.16 o 
   0  -9   8       17.38       19.97     31.69 o 
   1  -9   8      408.69      493.29     88.64 o 
   2  -9   8       95.53      214.97     78.66 o 
   3  -9   8      179.71      162.17     78.89 o 
   4  -9   8      103.92       88.64     34.83 o 
   5  -9   8        1.59       32.68     51.43 o 
   6  -9   8       40.70       94.62     36.40 o 
   7  -9   8       15.67      113.42     47.54 o 
  -8  -8   8       10.51      100.43    101.51 o 
  -7  -8   8       45.62       89.91     34.61 o 
  -6  -8   8       70.06      105.12     37.36 o 
  -5  -8   8       15.65       21.84     19.53 o 
  -4  -8   8      929.02      918.24     44.11 o 
  -3  -8   8      761.11      682.45     43.54 o 
  -2  -8   8      376.03      351.33     30.96 o 
  -1  -8   8      715.28      648.36     47.84 o 
   0  -8   8       70.14       83.68     24.66 o 
   1  -8   8      112.97       96.19     37.48 o 
   2  -8   8        7.92        1.17     40.79 o 
   3  -8   8      320.23      391.88     57.08 o 
   4  -8   8      187.25      202.55     53.26 o 
   5  -8   8        7.17        5.85     25.11 o 
   6  -8   8       83.91      110.90     32.71 o 
   7  -8   8        8.58       -0.87     21.85 o 
  -8  -7   8        3.46       72.81    105.21 o 
  -7  -7   8       70.53       70.08     25.76 o 
  -6  -7   8        6.72        4.50     19.49 o 
  -5  -7   8      527.20      574.11     29.96 o 
  -4  -7   8      158.78      159.38     23.68 o 
  -3  -7   8       42.74        5.95     24.03 o 
  -2  -7   8     1091.96     1095.51     40.51 o 
  -1  -7   8      103.08      127.19     23.28 o 
   0  -7   8     1276.15     1275.31     66.25 o 
   1  -7   8      698.42      697.55     45.32 o 
   2  -7   8        4.47       10.03     28.54 o 
   3  -7   8      934.83     1016.28     70.05 o 
   4  -7   8        3.39        2.53     28.39 o 
   5  -7   8       16.42       36.85     28.31 o 
   6  -7   8       70.60       93.64     35.20 o 
   7  -7   8        6.28       73.43     27.69 o 
  -8  -6   8        4.44       32.95     23.18 o 
  -7  -6   8       35.00       15.54     26.09 o 
  -6  -6   8        8.17       26.40     17.13 o 
  -5  -6   8      235.05      269.65     23.63 o 
  -4  -6   8        2.69      -19.29     20.20 o 
  -3  -6   8      262.96      269.26     37.20 o 
  -2  -6   8     1037.99      986.04     37.52 o 
  -1  -6   8      916.90      865.79     52.57 o 
   0  -6   8     3187.47     3088.57     73.14 o 
   1  -6   8      173.58      209.89     27.74 o 
   2  -6   8      464.46      462.71     74.01 o 
   3  -6   8       69.07       64.58     55.18 o 
   4  -6   8      787.68      773.97     64.50 o 
   5  -6   8      358.75      272.44    184.58 o 
   6  -6   8       98.66       55.59     32.27 o 
   7  -6   8        0.31       43.66     25.08 o 
   8  -6   8        0.10        5.46     26.55 o 
  -8  -5   8      131.78      232.54     94.01 o 
  -7  -5   8        7.22       27.62     20.67 o 
  -6  -5   8       46.03       42.96     20.29 o 
  -5  -5   8      387.01      469.96     41.12 o 
  -4  -5   8       59.26       90.59     26.08 o 
  -3  -5   8        1.98       -2.09     16.93 o 
  -2  -5   8      183.17      190.97     34.58 o 
  -1  -5   8      518.70      530.51     28.69 o 
   0  -5   8     1760.41     1633.39    105.62 o 
   1  -5   8       48.86       69.77     24.01 o 
   2  -5   8     1242.95     1285.24     50.76 o 
   3  -5   8      279.56      240.26     40.20 o 
   4  -5   8      250.50      245.68     43.99 o 
   5  -5   8      374.48      420.39     53.93 o 
   6  -5   8      122.21       60.22     42.99 o 
   7  -5   8        8.04        3.63     19.05 o 
   8  -5   8        5.14       64.22     30.76 o 
  -8  -4   8      380.61      459.99     43.40 o 
  -7  -4   8        8.94       33.16     23.56 o 
  -6  -4   8       60.77       92.05     33.83 o 
  -5  -4   8      556.08      555.47     31.40 o 
  -4  -4   8       88.18      104.76     32.56 o 
  -3  -4   8     1038.90      984.43     41.57 o 
  -2  -4   8      367.64      345.33     24.30 o 
  -1  -4   8      615.32      593.85     33.76 o 
   0  -4   8      267.24      241.39     22.21 o 
   1  -4   8      517.64      496.89     32.99 o 
   2  -4   8     3480.99     3613.79     76.91 o 
   3  -4   8       18.62       64.14     28.45 o 
   4  -4   8        8.84       12.76     25.38 o 
   5  -4   8      371.57      395.11     36.63 o 
   6  -4   8        6.14      -20.57     20.57 o 
   7  -4   8      127.90      116.08     39.47 o 
   8  -4   8       30.12       52.20     28.35 o 
  -8  -3   8      117.40      186.02     31.49 o 
  -7  -3   8        5.12        9.82     22.24 o 
  -6  -3   8      821.12      865.56     44.62 o 
  -5  -3   8      136.31      143.79     22.14 o 
  -4  -3   8      684.41      761.29     40.72 o 
  -3  -3   8     1424.43     1462.81     76.86 o 
  -2  -3   8      446.72      474.39     26.48 o 
  -1  -3   8      403.30      362.06     27.86 o 
   0  -3   8      273.41      277.48     26.75 o 
   1  -3   8     2627.54     2629.04     53.63 o 
   2  -3   8     4491.16     4569.78     84.00 o 
   3  -3   8       54.22       71.80     23.09 o 
   4  -3   8      278.60      234.87     37.31 o 
   5  -3   8       37.03       22.99     20.13 o 
   6  -3   8      488.46      412.04     44.81 o 
   7  -3   8      188.52      149.56     28.81 o 
   8  -3   8        2.75        9.32     25.23 o 
  -8  -2   8       21.65       53.43     30.33 o 
  -7  -2   8       71.78       78.53     24.30 o 
  -6  -2   8      849.75      897.26     38.38 o 
  -5  -2   8       47.90       41.18     18.20 o 
  -4  -2   8     1059.47     1204.34     59.58 o 
  -3  -2   8     1093.52     1142.46     53.99 o 
  -2  -2   8      449.95      471.35     30.61 o 
  -1  -2   8     1273.01     1200.13     71.11 o 
   0  -2   8      487.92      436.33     27.89 o 
   1  -2   8      847.50      827.19     34.65 o 
   2  -2   8       41.09       28.10     17.43 o 
   3  -2   8      925.09      963.51    142.62 o 
   4  -2   8      937.50      939.46     51.42 o 
   5  -2   8      405.95      342.52    207.63 o 
   6  -2   8      436.40      410.74    114.75 o 
   7  -2   8       77.49       90.14     25.56 o 
   8  -2   8        1.89       33.10     33.72 o 
  -8  -1   8        4.10      -21.37     21.37 o 
  -7  -1   8       99.88      122.13     29.43 o 
  -6  -1   8      631.96      693.66     40.85 o 
  -5  -1   8      525.27      553.34     27.49 o 
  -4  -1   8      502.93      572.66     37.52 o 
  -3  -1   8      627.46      621.39     35.86 o 
  -2  -1   8      569.85      509.83     32.23 o 
  -1  -1   8     3932.03     3909.99     72.28 o 
   0  -1   8       57.99       91.69     48.19 o 
   1  -1   8      126.44      132.79     20.26 o 
   2  -1   8        6.57        9.07     11.78 o 
   3  -1   8      535.90      455.22     29.14 o 
   4  -1   8     1767.73     1594.40     82.20 o 
   5  -1   8      371.56      387.65     44.18 o 
   6  -1   8      594.17      634.66     28.61 o 
   7  -1   8       33.03       48.81     27.62 o 
   8  -1   8        0.10       24.81     26.56 o 
   9  -1   8       30.24      119.07     54.82 o 
  -8   0   8       13.60       32.08     28.68 o 
  -7   0   8       86.52      103.18     25.21 o 
  -6   0   8       74.19       52.46     18.18 o 
  -5   0   8      646.92      693.02     37.99 o 
  -4   0   8     1559.47     1648.25     56.08 o 
  -3   0   8      521.09      608.59     36.12 o 
  -2   0   8     2972.18     3080.84     85.80 o 
  -1   0   8      646.29      588.19     26.74 o 
   0   0   8      901.07      838.33     31.15 o 
   1   0   8     2503.31     2386.71     51.41 o 
   2   0   8       74.72       98.87     24.02 o 
   3   0   8       16.55       15.56     11.79 o 
   4   0   8     1120.30     1122.42     40.34 o 
   5   0   8      432.70      446.65     36.10 o 
   6   0   8      254.07      239.27     22.10 o 
   7   0   8        3.43       16.92     20.97 o 
   8   0   8      102.82      130.25     22.50 o 
   9   0   8        8.60       63.97     50.88 o 
  -8   1   8        3.03       18.69     33.68 o 
  -7   1   8       43.18       88.17     29.47 o 
  -6   1   8        0.24       17.38     20.65 o 
  -5   1   8     1077.04     1194.26     65.18 o 
  -4   1   8      278.42      335.93     35.23 o 
  -3   1   8       19.32       -3.76     18.07 o 
  -2   1   8     2764.85     2689.32     86.81 o 
  -1   1   8      318.02      363.54     27.70 o 
   0   1   8     1267.75     1139.09     46.87 o 
   1   1   8      446.15      435.29     21.26 o 
   2   1   8        5.44       16.58     13.58 o 
   3   1   8     2242.38     2249.53     46.51 o 
   4   1   8      342.94      392.29     22.72 o 
   5   1   8      858.25      939.99     49.74 o 
   6   1   8      466.58      525.84     39.48 o 
   7   1   8       11.87       19.60     17.13 o 
   8   1   8      246.92      191.00     22.95 o 
   9   1   8        0.23       56.99     80.62 o 
  -8   2   8       77.29      114.03     26.85 o 
  -7   2   8      239.59      261.31     31.96 o 
  -6   2   8       15.72       16.66     18.78 o 
  -5   2   8      208.59      203.96     28.10 o 
  -4   2   8      200.31      257.41     29.38 o 
  -3   2   8      842.01      835.27     61.84 o 
  -2   2   8      889.67      963.88     35.16 o 
  -1   2   8        5.07       42.73     18.79 o 
   0   2   8     1930.05     1750.89     38.61 o 
   1   2   8       16.86       -2.49     39.43 o 
   2   2   8     3854.50     3924.44     57.72 o 
   3   2   8     1220.51     1231.97     27.78 o 
   4   2   8       99.27      102.51     15.29 o 
   5   2   8      257.92      235.52     29.04 o 
   6   2   8      965.79     1008.40     49.54 o 
   7   2   8        5.32        8.31     16.27 o 
   8   2   8       63.28       57.66     47.98 o 
   9   2   8        5.84      -35.22     48.70 o 
  -8   3   8      119.51      158.51     43.51 o 
  -7   3   8      114.99      143.73     34.24 o 
  -6   3   8        7.58        9.31     17.11 o 
  -5   3   8      216.40      256.94     21.37 o 
  -4   3   8       13.16        0.47     19.99 o 
  -3   3   8     3223.03     3515.14     98.16 o 
  -2   3   8      859.77      886.81     35.34 o 
  -1   3   8      200.01      259.66     22.44 o 
   0   3   8     2164.99     2088.27     69.64 o 
   1   3   8       41.97       32.45     14.89 o 
   2   3   8     2151.60     1949.19     69.35 o 
   3   3   8     1327.23     1330.35     30.33 o 
   4   3   8       76.37       85.02     16.19 o 
   5   3   8      145.13      153.93     43.28 o 
   6   3   8      240.69      273.25     28.87 o 
   7   3   8       47.96       37.08     12.86 o 
   8   3   8       24.90        7.02     59.27 o 
   9   3   8       11.88       82.14     55.25 o 
  -8   4   8      122.24      223.92     57.57 o 
  -7   4   8        1.45       11.89     18.50 o 
  -6   4   8       62.39       81.10     21.81 o 
  -5   4   8      208.48      188.02     25.06 o 
  -4   4   8        0.17        7.43     19.79 o 
  -3   4   8     2199.33     2121.30     63.46 o 
  -2   4   8        0.32       25.58     17.63 o 
  -1   4   8     1012.12      960.57     34.30 o 
   0   4   8      692.08      750.33     33.11 o 
   1   4   8      159.54      160.77     19.63 o 
   2   4   8     6604.07     6613.28     99.53 o 
   3   4   8      323.12      357.19     15.24 o 
   4   4   8      719.20      698.59     25.04 o 
   5   4   8       57.21       41.12     17.75 o 
   6   4   8       15.31       10.71     16.63 o 
   7   4   8      109.34       67.73     21.40 o 
   8   4   8      122.36        1.46     35.35 o 
   9   4   8        1.54       62.71     87.28 o 
  -8   5   8       90.07       81.77     52.50 o 
  -7   5   8        0.00      -41.64     41.64 o 
  -6   5   8      365.49      184.39     87.36 o 
  -5   5   8       67.95       47.99     16.83 o 
  -4   5   8      550.95      402.07     43.29 o 
  -3   5   8      781.19      850.35     52.01 o 
  -2   5   8      135.93      140.58     36.75 o 
  -1   5   8     2566.74     2454.74     62.28 o 
   0   5   8      710.98      749.98     42.22 o 
   1   5   8      964.58      995.02     26.59 o 
   2   5   8     1613.46     1639.85     67.65 o 
   3   5   8       46.76       55.49     12.83 o 
   4   5   8     2407.40     2448.42     57.46 o 
   5   5   8      307.64      303.69     22.96 o 
   6   5   8      227.54      175.23     10.17 o 
   7   5   8       96.91       -1.84     32.54 o 
   8   5   8       75.79        6.19     62.75 o 
   9   5   8       20.56        0.95     37.68 o 
  -7   6   8        0.17      -19.34     52.15 o 
  -6   6   8      261.59      224.45    173.28 o 
  -5   6   8       27.58        6.49     11.86 o 
  -4   6   8      418.31      526.49     29.12 o 
  -3   6   8      966.74     1147.19     50.57 o 
  -2   6   8      101.92      111.34     39.67 o 
  -1   6   8     3153.56     3128.68    108.10 o 
   0   6   8     1705.04     1717.97     39.25 o 
   1   6   8      776.23      770.30     25.18 o 
   2   6   8     1294.23     1352.83     44.99 o 
   3   6   8       31.51       22.24     15.68 o 
   4   6   8      550.28      568.73     23.46 o 
   5   6   8       19.12       10.72     10.59 o 
   6   6   8      831.61      942.47     80.69 o 
   7   6   8       72.72        3.47     55.96 o 
   8   6   8       10.68        2.04     37.36 o 
  -7   7   8       89.32       79.65     51.87 o 
  -6   7   8        9.74       10.03     33.49 o 
  -5   7   8       51.15       16.52     28.16 o 
  -4   7   8     2902.19     3456.62    131.16 o 
  -3   7   8       32.54       24.34     24.33 o 
  -2   7   8      148.84      204.00     19.47 o 
  -1   7   8     1573.61     1583.91     58.75 o 
   0   7   8      269.04      267.51     18.55 o 
   1   7   8     2512.54     2733.27     47.07 o 
   2   7   8     2205.84     2258.34     37.57 o 
   3   7   8      115.64      149.04     15.48 o 
   4   7   8       25.68       15.93     12.31 o 
   5   7   8      113.03       62.50     27.92 o 
   6   7   8      830.80     1004.97     84.48 o 
   7   7   8       11.84        2.76     35.97 o 
   8   7   8       96.97        6.67     65.71 o 
  -7   8   8       14.24      102.80    133.55 o 
  -6   8   8       48.03       90.59     41.93 o 
  -5   8   8      390.74      493.79     54.45 o 
  -4   8   8      247.84      275.99     50.43 o 
  -3   8   8        8.77       25.73     20.33 o 
  -2   8   8      967.63     1152.82     49.81 o 
  -1   8   8      535.35      663.77     55.21 o 
   0   8   8      572.63      723.09     44.26 o 
   1   8   8     2525.83     2724.29     45.83 o 
   2   8   8      101.45      130.21     17.36 o 
   3   8   8      310.74      365.98     21.59 o 
   4   8   8      287.50      325.63     20.67 o 
   5   8   8        5.17       13.85     55.44 o 
   6   8   8      203.68        7.19     36.32 o 
   7   8   8        0.78        1.48     34.96 o 
   8   8   8      179.48        1.76     40.60 o 
  -6   9   8        5.63       -5.60     52.36 o 
  -5   9   8      253.76      373.19     58.80 o 
  -4   9   8      191.51      102.69    144.91 o 
  -3   9   8      425.51      466.79     54.24 o 
  -2   9   8      798.13     1071.90     68.70 o 
  -1   9   8       39.03       48.23     18.76 o 
   0   9   8      312.69      407.76     22.44 o 
   1   9   8      505.61      556.38     24.67 o 
   2   9   8        1.89       12.97     14.79 o 
   3   9   8      325.33      340.83     21.20 o 
   4   9   8      406.28      406.29     23.29 o 
   5   9   8      140.69      235.59     54.95 o 
   6   9   8       54.31       -3.36     35.74 o 
   7   9   8        1.50       -1.64     36.72 o 
   8   9   8      159.43      184.66     72.08 o 
  -6  10   8        6.93       80.56     46.25 o 
  -5  10   8      107.53      237.30     61.23 o 
  -4  10   8      116.49      140.55    121.13 o 
  -3  10   8      354.30      149.72    118.95 o 
  -2  10   8      707.19      658.06     44.57 o 
  -1  10   8       74.77       57.29     18.83 o 
   0  10   8     1186.21     1337.24     51.50 o 
   1  10   8        1.18       -2.64     13.96 o 
   2  10   8       43.22       37.42     16.42 o 
   3  10   8      839.29      895.42     33.70 o 
   4  10   8        0.94       -2.47      9.39 o 
   5  10   8      147.35       -0.02     26.62 o 
   6  10   8      100.13        1.41     53.78 o 
   8  10   8       32.16      204.41    119.75 o 
  -5  11   8       61.76       65.67     70.05 o 
  -4  11   8       22.21      -34.70     36.08 o 
  -3  11   8      319.97      190.72    144.79 o 
  -2  11   8      253.72      283.52     50.29 o 
  -1  11   8      238.11      207.23     27.61 o 
   0  11   8      720.20      823.43     36.46 o 
   1  11   8       78.60       73.04     22.23 o 
   2  11   8      731.00      837.69     38.54 o 
   3  11   8      491.02      594.82     29.04 o 
   4  11   8        0.12       11.11     18.79 o 
   5  11   8      209.16        6.81     36.81 o 
   7  11   8       73.23       13.87     47.64 o 
  -5  12   8       70.93       33.94     67.98 o 
  -4  12   8        7.15       24.88     36.70 o 
  -3  12   8      140.40      107.87    101.83 o 
  -2  12   8       15.03       23.22     29.90 o 
  -1  12   8      151.85      139.30     20.02 o 
   0  12   8      453.79      553.82     39.27 o 
   1  12   8       29.67       48.54     20.68 o 
   2  12   8     1197.21     1305.62     39.63 o 
   3  12   8        3.09       14.77     13.65 o 
   4  12   8      174.72       93.55     47.80 o 
   5  12   8      154.01      222.86     62.45 o 
   6  12   8        2.55       74.02     87.52 o 
   7  12   8       26.30      124.23     64.30 o 
  -4  13   8       49.50       17.61     37.89 o 
  -3  13   8       56.61       39.61     38.29 o 
  -2  13   8      102.59       36.50     33.58 o 
  -1  13   8      255.48      264.44     42.82 o 
   0  13   8       65.11       51.97     20.26 o 
   1  13   8       72.64       87.18     28.88 o 
   2  13   8      492.84      506.00     38.88 o 
   3  13   8       21.62       75.17     48.77 o 
   4  13   8      157.17      147.11     84.63 o 
   5  13   8       64.53        8.15     39.14 o 
   6  13   8       10.02       48.24     52.05 o 
  -3  14   8       31.00       30.35     39.52 o 
  -2  14   8        0.24       17.83     32.42 o 
  -1  14   8      188.74      276.16     46.02 o 
   0  14   8       41.72       -5.60     28.60 o 
   1  14   8      160.39      121.20     54.51 o 
   2  14   8      359.60      295.81     44.21 o 
   3  14   8        5.76       30.27     41.38 o 
   4  14   8      250.04      425.89     68.81 o 
   5  14   8       28.03      127.16     57.31 o 
  -2  15   8       54.41      122.62     68.10 o 
  -1  15   8      186.37      324.56     73.87 o 
   0  15   8        4.17      -34.09     70.65 o 
   1  15   8       50.65      112.98     77.18 o 
   2  15   8      123.27      117.94     37.61 o 
   3  15   8       43.66        9.91     66.58 o 
   4  15   8      196.02      144.01     55.68 o 
   5  15   8        0.46       33.71     46.63 o 
  -1  16   8       38.16      -12.92     48.25 o 
   0  16   8        7.56       -2.12     37.29 o 
   1  16   8      139.20      356.55    105.19 o 
   2  16   8       31.06       64.44     45.19 o 
   3  16   8       38.97       54.71     34.53 o 
  -1 -16   9       14.08       54.74     32.54 o 
  -4 -15   9       34.57       -0.32     32.96 o 
  -3 -15   9       17.81      -17.72    100.15 o 
  -2 -15   9       19.76      -14.37     36.48 o 
  -1 -15   9       19.54      -32.29     42.34 o 
   0 -15   9        1.85       31.92     37.16 o 
   1 -15   9        0.45       25.02     76.36 o 
   2 -15   9        0.11      -34.81     51.85 o 
  -5 -14   9        8.74       80.42     49.43 o 
  -4 -14   9       26.45       77.02     38.64 o 
  -3 -14   9       20.29       28.07     44.93 o 
  -2 -14   9       90.89      122.47     47.71 o 
  -1 -14   9       33.25       85.05     55.43 o 
   0 -14   9       26.27       59.97     89.15 o 
   1 -14   9       87.50      134.96     67.67 o 
   2 -14   9       12.09       30.61     68.22 o 
   3 -14   9        2.61        6.13     40.79 o 
  -5 -13   9       18.71       37.00     93.74 o 
  -4 -13   9        2.52       92.97     82.20 o 
  -3 -13   9      134.04      108.14     45.65 o 
  -2 -13   9       80.08       85.18     35.24 o 
  -1 -13   9        0.77      -55.77     55.77 o 
   0 -13   9      174.00      188.21     97.92 o 
   1 -13   9       25.18      117.70     60.03 o 
   2 -13   9       42.54       24.69     51.97 o 
   3 -13   9       15.01        9.93     53.28 o 
   4 -13   9        1.23        2.14     33.51 o 
  -6 -12   9       31.31      -51.90    139.32 o 
  -5 -12   9        7.09       24.23     25.46 o 
  -4 -12   9        5.79       39.64     34.88 o 
  -3 -12   9       74.52       96.02     38.28 o 
  -2 -12   9       21.28       22.52     61.12 o 
  -1 -12   9       98.42       93.87     77.77 o 
   0 -12   9       46.98      136.45     86.24 o 
   1 -12   9        3.56        5.85     37.95 o 
   2 -12   9      258.60      184.82     66.30 o 
   3 -12   9       27.31      -29.95     43.54 o 
   4 -12   9        4.49       57.85     42.26 o 
   5 -12   9       10.73       84.78     64.07 o 
  -7 -11   9        3.10      -22.42     56.13 o 
  -6 -11   9       21.31        0.91     17.07 o 
  -5 -11   9       47.32       39.00     27.46 o 
  -4 -11   9        0.43       -1.85     20.22 o 
  -3 -11   9       96.67      101.88     47.04 o 
  -2 -11   9       94.06       80.96     29.39 o 
  -1 -11   9      312.92      244.70     86.30 o 
   0 -11   9       47.82       67.01     44.87 o 
   1 -11   9      122.75      129.94     83.30 o 
   2 -11   9       53.60       55.68     49.08 o 
   3 -11   9       16.46       92.51     91.40 o 
   4 -11   9       74.46      142.79     66.11 o 
   5 -11   9       11.57       93.21     63.38 o 
  -7 -10   9        0.21       16.51     64.05 o 
  -6 -10   9      119.86      121.55     33.98 o 
  -5 -10   9       75.06       90.53     29.37 o 
  -4 -10   9        5.44       26.56     22.57 o 
  -3 -10   9      125.68      155.39     46.32 o 
  -2 -10   9        8.04       22.94     27.86 o 
  -1 -10   9       59.47       58.94     27.08 o 
   0 -10   9        1.74       41.86     39.35 o 
   1 -10   9       42.13       50.80     67.44 o 
   2 -10   9      120.06      146.45     85.56 o 
   3 -10   9       37.79      222.44     98.08 o 
   4 -10   9      387.71      365.07     51.96 o 
   5 -10   9       13.53       81.31     62.83 o 
   6 -10   9        1.91       25.72     38.40 o 
  -7  -9   9       51.78       78.56     27.54 o 
  -6  -9   9      213.75      189.47     36.46 o 
  -5  -9   9      151.53      155.62     33.55 o 
  -4  -9   9       25.93       27.51     18.75 o 
  -3  -9   9      254.26      246.64     51.50 o 
  -2  -9   9       21.28       13.86     20.50 o 
  -1  -9   9      140.79      136.62     46.41 o 
   0  -9   9      151.11      139.46     35.67 o 
   1  -9   9      192.31      146.97     47.36 o 
   2  -9   9       35.98       72.77     68.88 o 
   3  -9   9      339.24      324.51     62.98 o 
   4  -9   9      281.54      255.80     63.88 o 
   5  -9   9        1.20        2.63     31.16 o 
   6  -9   9        9.49       44.55     93.15 o 
  -8  -8   9       14.51      -60.23     60.23 o 
  -7  -8   9      158.80      155.24     37.65 o 
  -6  -8   9       70.29       63.58     30.56 o 
  -5  -8   9        0.13      -11.42     17.00 o 
  -4  -8   9     1401.02     1383.23     50.42 o 
  -3  -8   9       55.42       59.76     39.04 o 
  -2  -8   9      298.70      300.24     31.62 o 
  -1  -8   9      330.28      319.93     33.94 o 
   0  -8   9      113.49      124.79     34.36 o 
   1  -8   9       43.36       26.63     23.63 o 
   2  -8   9      154.37      197.43     49.45 o 
   3  -8   9      109.58      134.15     46.95 o 
   4  -8   9      236.64      268.83     92.55 o 
   5  -8   9       19.49       16.00     28.60 o 
   6  -8   9       52.87       85.02     32.70 o 
   7  -8   9        3.50       22.93     29.44 o 
  -8  -7   9       54.92       67.01     31.94 o 
  -7  -7   9       49.50      122.44     35.10 o 
  -6  -7   9        5.48       25.46     29.45 o 
  -5  -7   9      496.06      494.22     33.69 o 
  -4  -7   9      375.63      381.01     37.76 o 
  -3  -7   9        2.20       19.31     22.96 o 
  -2  -7   9      700.57      668.55     44.91 o 
  -1  -7   9      151.28      174.50     27.38 o 
   0  -7   9       46.57       47.64     23.40 o 
   1  -7   9      796.71      757.72     42.50 o 
   2  -7   9        2.04       24.52     51.21 o 
   3  -7   9      163.40       98.73     68.23 o 
   4  -7   9       37.42      -13.92     34.43 o 
   5  -7   9       13.73       27.93     40.90 o 
   6  -7   9      175.59      174.10     49.39 o 
   7  -7   9        0.55       12.63     26.85 o 
  -8  -6   9       18.48        5.83     20.47 o 
  -7  -6   9       11.50       19.52     23.57 o 
  -6  -6   9       10.23       43.67     25.25 o 
  -5  -6   9        7.06       15.41     16.11 o 
  -4  -6   9      126.48       72.44     36.18 o 
  -3  -6   9      923.38      927.12     40.05 o 
  -2  -6   9      652.94      633.77     43.16 o 
  -1  -6   9        3.57      -12.49     17.56 o 
   0  -6   9      815.50      907.83     40.64 o 
   1  -6   9      516.74      533.99     55.31 o 
   2  -6   9        4.04       18.61     20.66 o 
   3  -6   9        8.87      -11.76     29.92 o 
   4  -6   9      234.34      190.69     48.46 o 
   5  -6   9        0.31      -14.77     35.44 o 
   6  -6   9       74.97       51.15     36.94 o 
   7  -6   9       14.50        9.11     20.55 o 
  -8  -5   9        0.57       17.39     23.99 o 
  -7  -5   9       51.43       63.54     24.69 o 
  -6  -5   9      124.42      150.50     24.32 o 
  -5  -5   9       28.85       81.09     53.49 o 
  -4  -5   9       80.54      115.48     29.19 o 
  -3  -5   9      395.25      370.80     48.22 o 
  -2  -5   9     1979.69     2054.66     62.18 o 
  -1  -5   9       50.95       41.13     22.48 o 
   0  -5   9     1528.81     1447.82     53.52 o 
   1  -5   9      722.05      731.31     42.84 o 
   2  -5   9      143.07      363.32     89.53 o 
   3  -5   9      361.40      280.84     71.98 o 
   4  -5   9       48.01       31.15     32.72 o 
   5  -5   9       44.01      103.10     42.72 o 
   6  -5   9        6.37       21.44     26.25 o 
   7  -5   9       87.18      115.55     32.09 o 
   8  -5   9       61.70       78.59     38.02 o 
  -8  -4   9       41.40       97.22     30.51 o 
  -7  -4   9       48.89       32.12     22.67 o 
  -6  -4   9       26.22       32.62     19.02 o 
  -5  -4   9      939.88      849.57    133.93 o 
  -4  -4   9      304.51      351.74     35.16 o 
  -3  -4   9      561.72      551.20     38.46 o 
  -2  -4   9     1123.69     1063.20     38.85 o 
  -1  -4   9       45.69       40.91     32.30 o 
   0  -4   9     4482.59     4357.64    144.53 o 
   1  -4   9      189.55      257.61     25.87 o 
   2  -4   9     1654.55     1640.14     48.55 o 
   3  -4   9      362.66      377.41     36.68 o 
   4  -4   9      124.97      131.28     59.96 o 
   5  -4   9       12.88       15.74     29.69 o 
   6  -4   9       44.35       -0.38     19.29 o 
   7  -4   9        6.03       54.58     36.91 o 
   8  -4   9       34.69       98.61     32.88 o 
  -8  -3   9       55.21       85.19     26.37 o 
  -7  -3   9      162.66      120.20     27.71 o 
  -6  -3   9       30.61        7.11     20.06 o 
  -5  -3   9      376.66      432.73     40.37 o 
  -4  -3   9      472.02      484.36     32.60 o 
  -3  -3   9      687.18      686.59     52.37 o 
  -2  -3   9       81.77      129.13     25.88 o 
  -1  -3   9     1220.39     1216.04     46.10 o 
   0  -3   9     4182.38     3963.00     80.03 o 
   1  -3   9      587.16      556.31     34.79 o 
   2  -3   9     4001.61     4053.00     84.06 o 
   3  -3   9      459.93      359.84     49.93 o 
   4  -3   9      472.61      426.65     72.02 o 
   5  -3   9      159.09      132.69    109.51 o 
   6  -3   9       10.34       -6.68     18.30 o 
   7  -3   9        4.56        1.16     21.96 o 
   8  -3   9        6.36       28.78     25.77 o 
  -8  -2   9       29.32       -7.68     30.73 o 
  -7  -2   9        1.91       16.07     19.01 o 
  -6  -2   9      316.75      364.50     28.74 o 
  -5  -2   9      625.05      694.75     47.70 o 
  -4  -2   9      158.55      159.66     25.62 o 
  -3  -2   9      903.68      995.98     63.76 o 
  -2  -2   9      103.96      121.08     20.89 o 
  -1  -2   9      336.93      376.66     25.73 o 
   0  -2   9     4398.24     4369.51     82.84 o 
   1  -2   9      383.77      350.45     29.27 o 
   2  -2   9       96.63       85.61     22.12 o 
   3  -2   9       31.89       63.43     18.95 o 
   4  -2   9     1573.03     1499.10     94.32 o 
   5  -2   9       33.91       17.92     22.64 o 
   6  -2   9      123.99       64.46     67.60 o 
   7  -2   9      114.85       96.02     26.71 o 
   8  -2   9       33.81      123.58     84.41 o 
  -8  -1   9       19.31       27.63     25.00 o 
  -7  -1   9      183.41      170.44     39.86 o 
  -6  -1   9      885.38     1028.18     49.47 o 
  -5  -1   9      118.49      152.89     43.09 o 
  -4  -1   9      249.46      275.49     28.89 o 
  -3  -1   9     1644.07     1615.92     87.71 o 
  -2  -1   9      216.72      218.10     23.74 o 
  -1  -1   9     1528.03     1519.88     65.79 o 
   0  -1   9      873.61      813.74     76.63 o 
   1  -1   9       16.93       25.85     18.05 o 
   2  -1   9      447.24      433.11     29.72 o 
   3  -1   9      502.51      550.08     33.77 o 
   4  -1   9     1205.63     1309.99     46.90 o 
   5  -1   9       20.07       20.39     21.49 o 
   6  -1   9      204.25      106.14     83.38 o 
   7  -1   9       82.98       83.32     27.18 o 
   8  -1   9       28.00       90.11     30.59 o 
  -8   0   9        5.07       14.98     22.63 o 
  -7   0   9      187.16      195.41     27.89 o 
  -6   0   9      228.85      227.90     33.75 o 
  -5   0   9      149.67      126.09     27.71 o 
  -4   0   9      621.34      765.03     46.95 o 
  -3   0   9     1511.90     1512.45     67.57 o 
  -2   0   9     1179.08     1166.93     47.22 o 
  -1   0   9     3079.44     3136.80     60.67 o 
   0   0   9      522.09      592.85     32.87 o 
   1   0   9       10.39       38.28     20.45 o 
   2   0   9     1851.84     1722.77     59.24 o 
   3   0   9      602.78      603.65     31.29 o 
   4   0   9     1181.70     1171.51     33.87 o 
   5   0   9      277.14      243.80     30.90 o 
   6   0   9      654.15      670.26     55.31 o 
   7   0   9        1.88       30.12     19.32 o 
   8   0   9        0.14       10.36     22.11 o 
  -8   1   9       25.36       21.75     26.04 o 
  -7   1   9      180.87      181.29     36.08 o 
  -6   1   9      119.68      121.02     26.81 o 
  -5   1   9      566.98      643.93     87.26 o 
  -4   1   9      763.70      826.27     48.57 o 
  -3   1   9        3.61       -8.05     41.47 o 
  -2   1   9     1679.50     1796.27     46.66 o 
  -1   1   9     3644.58     3546.84    101.96 o 
   0   1   9      508.46      516.09     25.90 o 
   1   1   9      226.08      253.35     29.66 o 
   2   1   9      183.41      247.29     32.88 o 
   3   1   9      918.72      906.19     35.40 o 
   4   1   9      616.62      627.45     56.97 o 
   5   1   9       26.12       44.61     35.33 o 
   6   1   9      456.03      436.78     56.49 o 
   7   1   9        5.10       25.59     26.90 o 
   8   1   9      112.67      113.45     29.96 o 
  -8   2   9       27.40       52.50     25.28 o 
  -7   2   9      288.51      276.12     45.34 o 
  -6   2   9      109.70      129.42     24.00 o 
  -5   2   9      679.79      700.97     37.08 o 
  -4   2   9      397.08      452.26     43.83 o 
  -3   2   9      228.91      252.53     28.91 o 
  -2   2   9     1607.09     1691.15     48.07 o 
  -1   2   9        2.46        4.03     21.42 o 
   0   2   9     2828.58     2842.55     54.62 o 
   1   2   9     2438.00     2668.65     49.63 o 
   2   2   9      258.32      248.54     33.94 o 
   3   2   9      321.18      292.25     43.98 o 
   4   2   9       44.78       36.17     12.17 o 
   5   2   9       13.91       22.76     21.65 o 
   6   2   9      431.68      468.27     57.51 o 
   7   2   9       15.11       25.01     13.55 o 
   8   2   9      110.01       70.59     51.99 o 
   9   2   9       22.98       50.57     52.98 o 
  -8   3   9       13.70      -43.86     43.86 o 
  -7   3   9      114.37      125.42     54.62 o 
  -6   3   9       19.49       32.29     17.74 o 
  -5   3   9      162.15      179.63     28.54 o 
  -4   3   9        9.75       35.39     28.76 o 
  -3   3   9      669.92      819.71     48.22 o 
  -2   3   9      433.01      477.35     49.56 o 
  -1   3   9      480.55      597.85     36.06 o 
   0   3   9     7433.48     7326.89    115.86 o 
   1   3   9      773.92      845.31     50.36 o 
   2   3   9     1109.53     1127.59     35.06 o 
   3   3   9     1689.80     1837.14     41.97 o 
   4   3   9      233.68      276.66     19.35 o 
   5   3   9      126.45      120.25     21.73 o 
   6   3   9       21.30       21.37     25.03 o 
   7   3   9        0.56      -12.41     15.30 o 
   8   3   9       34.67       -5.53     61.60 o 
  -8   4   9       32.24       83.26     51.03 o 
  -7   4   9       33.97       15.37     15.41 o 
  -6   4   9        0.67       15.58     20.54 o 
  -5   4   9       91.93      119.00     23.25 o 
  -4   4   9       48.28       63.29     60.84 o 
  -3   4   9      542.58      714.65    148.12 o 
  -2   4   9      424.26      618.04     41.59 o 
  -1   4   9      996.69     1040.23     46.26 o 
   0   4   9     1002.28     1032.81     40.42 o 
   1   4   9       23.79       16.63     13.13 o 
   2   4   9     3600.46     3706.74     54.28 o 
   3   4   9      734.29      813.95     28.06 o 
   4   4   9      122.31      180.27     25.00 o 
   5   4   9      771.34      798.36     29.95 o 
   6   4   9       23.28       -7.04     24.04 o 
   7   4   9        3.29       -6.73     25.98 o 
   8   4   9      152.41        7.78     42.36 o 
  -7   5   9       24.24       63.80     67.62 o 
  -6   5   9       35.94       14.18     12.31 o 
  -5   5   9      637.23      690.29     53.50 o 
  -4   5   9       38.05       25.36     25.16 o 
  -3   5   9        1.52       75.22     31.34 o 
  -2   5   9      384.71      445.91     34.26 o 
  -1   5   9      365.19      399.95     30.00 o 
   0   5   9     1136.66     1132.41     38.44 o 
   1   5   9       15.60        6.35     16.70 o 
   2   5   9     2976.04     3004.38     48.78 o 
   3   5   9      336.83      406.73     22.14 o 
   4   5   9      444.92      490.33     25.32 o 
   5   5   9      820.28      867.94     36.20 o 
   6   5   9       47.19       28.10     26.24 o 
   7   5   9       67.14       -2.70     35.68 o 
   8   5   9      110.71        6.91     42.53 o 
  -7   6   9       14.79       93.96     51.11 o 
  -6   6   9      135.03      144.67    118.96 o 
  -5   6   9        5.30       13.21      8.92 o 
  -4   6   9      240.87      227.47     57.51 o 
  -3   6   9     3573.89     3682.46    102.93 o 
  -2   6   9      398.66      355.77     34.72 o 
  -1   6   9      649.63      767.15     45.05 o 
   0   6   9     1247.99     1390.74     50.99 o 
   1   6   9      118.38      163.24     22.47 o 
   2   6   9     2432.57     2431.32     68.92 o 
   3   6   9      127.13      118.16     21.85 o 
   4   6   9     1204.59     1303.05     59.11 o 
   5   6   9      369.01      335.99     33.09 o 
   6   6   9        0.28        0.40      4.54 o 
   7   6   9      207.42       11.73     42.89 o 
   8   6   9        6.41       -8.55     43.64 o 
  -7   7   9        0.03       26.16     48.72 o 
  -6   7   9      231.08      241.77    167.85 o 
  -5   7   9       10.66       43.21     46.39 o 
  -4   7   9      714.92      765.21     89.61 o 
  -3   7   9      456.81      519.88     27.16 o 
  -2   7   9        4.94      -17.07     34.22 o 
  -1   7   9     1187.65     1163.21     35.89 o 
   0   7   9       63.37      109.22     19.53 o 
   1   7   9       79.61       95.32     20.10 o 
   2   7   9      847.17      968.13     30.41 o 
   3   7   9      239.91      250.24     17.62 o 
   4   7   9     3160.19     3290.14     98.81 o 
   5   7   9      110.07       79.62     17.59 o 
   6   7   9       63.43       -5.01     35.62 o 
   7   7   9      198.58       -0.93     55.98 o 
   8   7   9        8.60        0.02     32.83 o 
  -7   8   9       39.31      161.41    108.43 o 
  -6   8   9      171.49      258.37     53.12 o 
  -5   8   9        3.15       -2.38     32.17 o 
  -4   8   9      426.12      312.44    243.03 o 
  -3   8   9      235.42      227.77     32.59 o 
  -2   8   9       38.96       40.34     17.90 o 
  -1   8   9     1529.17     1683.63     44.02 o 
   0   8   9        4.29        0.37     10.58 o 
   1   8   9       70.06      102.48     18.62 o 
   2   8   9        4.71        8.81     27.44 o 
   3   8   9     1306.91     1426.95     71.76 o 
   4   8   9      428.10      457.10     20.73 o 
   5   8   9       41.34       21.35      9.11 o 
   6   8   9      228.25        4.68     37.85 o 
   7   8   9       99.83       -3.78     41.04 o 
   8   8   9       31.82       -5.97     71.07 o 
  -6   9   9       27.81       42.09     48.74 o 
  -5   9   9       42.29       46.75     40.34 o 
  -4   9   9      608.79      673.04     58.38 o 
  -3   9   9        9.49       -9.89      9.89 o 
  -2   9   9      680.16      825.12     38.84 o 
  -1   9   9      957.29     1011.58     46.01 o 
   0   9   9       46.97       71.42     19.89 o 
   1   9   9      502.77      620.18     29.29 o 
   2   9   9      141.17      173.84     20.38 o 
   3   9   9       18.36        8.05     12.08 o 
   4   9   9      536.65      569.16     29.01 o 
   5   9   9      196.90       91.46     32.18 o 
   6   9   9      190.84       -1.44     34.84 o 
   7   9   9        3.85       -3.19     40.29 o 
   8   9   9       29.88        6.09     46.38 o 
  -6  10   9        0.18       62.10    100.33 o 
  -5  10   9       57.72      207.17     54.76 o 
  -4  10   9      212.52      151.10    181.41 o 
  -3  10   9       88.43       47.97     45.77 o 
  -2  10   9      842.12      904.45    112.80 o 
  -1  10   9      471.76      554.22     32.73 o 
   0  10   9      589.50      685.82     50.95 o 
   1  10   9     1458.63     1508.28     49.10 o 
   2  10   9        6.94        4.00     19.24 o 
   3  10   9      501.03      588.45     90.95 o 
   4  10   9       50.57       50.39     12.33 o 
   5  10   9       21.12       18.63     10.63 o 
   6  10   9      126.31        2.31     36.68 o 
   7  10   9        8.35       -9.21     44.31 o 
  -5  11   9       54.85       45.46     50.68 o 
  -4  11   9       58.98       -3.58     29.56 o 
  -3  11   9      117.53      225.18    156.12 o 
  -2  11   9      421.07      433.76     85.67 o 
  -1  11   9       79.05       77.43     24.42 o 
   0  11   9      330.08      428.51     29.42 o 
   1  11   9      531.36      561.17     38.36 o 
   2  11   9      857.57      966.10     37.65 o 
   3  11   9      634.49      783.13     33.77 o 
   4  11   9       73.68       14.55     18.20 o 
   5  11   9      127.02        2.31     34.79 o 
   6  11   9       89.16        5.42     40.97 o 
   7  11   9       33.95       -5.60     70.24 o 
  -5  12   9      129.48       78.59     98.12 o 
  -4  12   9       27.14       41.90     40.91 o 
  -3  12   9       68.98       71.16     57.72 o 
  -2  12   9       35.43       21.36     30.30 o 
  -1  12   9       61.58       71.41     18.97 o 
   0  12   9      404.57      536.22     77.08 o 
   1  12   9      192.61      204.51     32.71 o 
   2  12   9      469.93      531.90     39.77 o 
   3  12   9      206.89      205.89     46.12 o 
   4  12   9       73.39       33.18     30.80 o 
   5  12   9       95.11        2.11     35.33 o 
   6  12   9        0.58       97.41     60.81 o 
  -4  13   9        0.11       29.24     42.40 o 
  -3  13   9      118.63       39.10     47.43 o 
  -2  13   9        9.50       37.74     43.85 o 
  -1  13   9       46.02       59.78     18.72 o 
   0  13   9      313.66      299.11     34.48 o 
   1  13   9        2.97       12.41     22.08 o 
   2  13   9      175.18      186.87     28.35 o 
   3  13   9       84.76       71.08     41.95 o 
   4  13   9       46.47       23.86     25.67 o 
   5  13   9       89.64       44.60     51.37 o 
   6  13   9        2.16      -24.37     79.22 o 
  -3  14   9       67.42        5.52     41.88 o 
  -2  14   9       10.54      -16.40     33.74 o 
  -1  14   9      138.25      188.94     44.10 o 
   0  14   9       89.63      126.86     31.10 o 
   1  14   9       26.45       29.01     21.04 o 
   2  14   9      130.39      107.93     45.33 o 
   3  14   9       38.81       15.96     34.49 o 
   4  14   9      163.41      138.75     56.73 o 
   5  14   9      123.84      163.43     64.11 o 
  -2  15   9        0.34       73.01     50.62 o 
  -1  15   9      140.68      192.49    104.39 o 
   0  15   9       51.90      -24.48     79.62 o 
   1  15   9       52.89       63.42     36.44 o 
   2  15   9        4.70       21.67     31.04 o 
   3  15   9       14.02       31.38     28.95 o 
   4  15   9      213.84      348.79     70.53 o 
   0  16   9        3.71       36.39     51.24 o 
   1  16   9       99.92      157.13     59.74 o 
   2  16   9       73.91       89.45     38.39 o 
  -3 -15  10        2.18      107.64     44.98 o 
  -2 -15  10        4.95       91.15     43.05 o 
  -1 -15  10       41.40       47.06     48.88 o 
   0 -15  10        0.52      -61.32     99.75 o 
   1 -15  10       13.37       34.72     54.92 o 
  -4 -14  10       13.82       25.49     52.23 o 
  -3 -14  10        0.03       87.77     40.13 o 
  -2 -14  10       57.19       81.02     39.74 o 
  -1 -14  10        2.38       75.09     58.22 o 
   1 -14  10      198.80      282.66     81.94 o 
   2 -14  10       28.78       72.12     55.46 o 
  -5 -13  10       33.44       46.20     46.15 o 
  -4 -13  10        8.39       39.59     49.86 o 
  -3 -13  10       25.38       44.87     59.17 o 
  -2 -13  10       89.90      140.84     57.55 o 
  -1 -13  10        0.88      -23.44     45.58 o 
   0 -13  10       37.20       81.35     90.25 o 
   1 -13  10       15.03      -47.63     56.76 o 
   2 -13  10        1.20      -46.25     91.94 o 
   3 -13  10       49.02      -25.81     77.18 o 
  -6 -12  10        1.34       50.82     73.76 o 
  -5 -12  10       41.13       31.96     45.70 o 
  -4 -12  10        0.10       28.86     27.03 o 
  -3 -12  10        3.56       -5.47     25.10 o 
  -2 -12  10      101.95      149.15     86.36 o 
  -1 -12  10        1.27        9.73     61.02 o 
   0 -12  10       69.69       58.73     50.86 o 
   1 -12  10        0.14       74.01     89.12 o 
   2 -12  10       11.87       48.76     85.82 o 
   3 -12  10       20.99       85.83     98.75 o 
   4 -12  10        3.09       -9.16     94.50 o 
  -6 -11  10        8.45       49.39     31.37 o 
  -5 -11  10      109.94      149.53     42.12 o 
  -4 -11  10        2.75      -18.09     21.73 o 
  -3 -11  10       13.96       15.32     31.74 o 
  -2 -11  10      223.24      228.22     46.52 o 
  -1 -11  10       67.09       47.52     44.96 o 
   0 -11  10      192.83      219.97     59.56 o 
   1 -11  10        4.19       66.57     79.01 o 
   2 -11  10       11.95       37.29     76.43 o 
   3 -11  10        0.44      115.52     99.71 o 
   4 -11  10        1.27      -67.90     87.29 o 
   5 -11  10       42.26       46.88     43.80 o 
  -7 -10  10        6.67       67.09     35.25 o 
  -6 -10  10       54.15       60.68     29.23 o 
  -5 -10  10      196.22      108.21     29.27 o 
  -4 -10  10       18.59       48.99     26.56 o 
  -3 -10  10       61.49       19.20     23.89 o 
  -2 -10  10       99.52       97.00     35.61 o 
  -1 -10  10      165.46      115.51     32.85 o 
   0 -10  10       87.84       47.70     42.93 o 
   1 -10  10       38.30       42.20     44.18 o 
   2 -10  10      279.77      438.32    113.26 o 
   3 -10  10       17.70      -52.70     52.70 o 
   4 -10  10       21.30       28.64     50.42 o 
   5 -10  10       24.15       33.23     45.75 o 
  -7  -9  10        4.57       -8.91     31.37 o 
  -6  -9  10       16.89      -12.86     45.34 o 
  -5  -9  10      251.96      215.07     30.04 o 
  -4  -9  10        2.19       20.67     35.58 o 
  -3  -9  10      288.91      331.74     43.28 o 
  -2  -9  10        1.42      -21.16     29.72 o 
  -1  -9  10      105.35      104.00     35.64 o 
   0  -9  10      249.76      240.47     36.85 o 
   1  -9  10      202.69      262.90     54.90 o 
   2  -9  10      277.56      250.45     59.84 o 
   3  -9  10        3.83       45.59     45.08 o 
   4  -9  10      159.52      232.41    104.04 o 
   5  -9  10       40.11       81.98     47.39 o 
   6  -9  10       12.68       69.12     43.32 o 
  -7  -8  10        0.94      -25.09     25.09 o 
  -6  -8  10       18.89       41.83     35.11 o 
  -5  -8  10        0.28      -27.74     39.69 o 
  -4  -8  10      217.78      218.56     49.90 o 
  -3  -8  10      574.83      662.07    133.13 o 
  -2  -8  10       30.66       13.92     20.75 o 
  -1  -8  10      229.23      225.15     38.69 o 
   0  -8  10       15.67       22.06     23.40 o 
   1  -8  10      322.73      301.64     58.92 o 
   2  -8  10      489.29      432.69     64.34 o 
   3  -8  10        8.95       79.91     45.90 o 
   4  -8  10      128.80      219.12     91.06 o 
   5  -8  10       21.66        0.52     33.57 o 
   6  -8  10       31.62       46.22     37.58 o 
  -8  -7  10        2.09       84.57     61.92 o 
  -7  -7  10       93.94      117.24     27.13 o 
  -6  -7  10       30.24        1.55     29.52 o 
  -5  -7  10       24.21       14.39     20.30 o 
  -4  -7  10      401.53      442.46     56.47 o 
  -3  -7  10      216.09      288.76     71.01 o 
  -2  -7  10      420.41      409.54     58.51 o 
  -1  -7  10       16.87       88.19     57.01 o 
   0  -7  10       22.11       25.56     27.27 o 
   1  -7  10     1000.28     1028.34     52.70 o 
   2  -7  10      138.49      152.57     32.51 o 
   3  -7  10       12.23       43.30     40.24 o 
   4  -7  10      214.04      219.42     55.43 o 
   5  -7  10        6.06       15.43     61.65 o 
   6  -7  10        5.37       38.81     57.44 o 
   7  -7  10        2.08       24.04     41.34 o 
  -8  -6  10        2.96       37.47     26.75 o 
  -7  -6  10      156.72      227.61     35.07 o 
  -6  -6  10      162.94      177.24     37.05 o 
  -5  -6  10      329.19      303.15    104.55 o 
  -4  -6  10      333.57      355.53     40.44 o 
  -3  -6  10      266.09      282.98     37.37 o 
  -2  -6  10     1358.34     1408.46     50.82 o 
  -1  -6  10        7.07        2.75     16.81 o 
   0  -6  10      397.41      401.00     51.25 o 
   1  -6  10      418.80      407.04     35.60 o 
   2  -6  10        7.82       35.64     29.15 o 
   3  -6  10      181.66      158.11     46.73 o 
   4  -6  10      582.47      466.70     96.53 o 
   5  -6  10        6.82      -16.38     37.57 o 
   6  -6  10        0.37       14.40     24.46 o 
   7  -6  10       33.85       49.17     89.05 o 
  -8  -5  10        4.87       30.41     32.99 o 
  -7  -5  10       73.27       39.90     25.92 o 
  -6  -5  10       16.29        9.00     27.65 o 
  -5  -5  10       59.66       73.52     25.39 o 
  -4  -5  10      176.07      216.84     35.78 o 
  -3  -5  10      434.21      446.11     34.35 o 
  -2  -5  10      286.16      338.30     72.25 o 
  -1  -5  10      384.31      383.38     32.19 o 
   0  -5  10     1312.21     1335.17     48.42 o 
   1  -5  10      132.00      163.24     33.00 o 
   2  -5  10        4.72        4.15     17.51 o 
   3  -5  10      414.89      423.67     36.99 o 
   4  -5  10      125.07      185.08     47.35 o 
   5  -5  10       65.82      -15.31     54.09 o 
   6  -5  10      241.81      178.77     71.65 o 
   7  -5  10       84.61      123.60     38.55 o 
  -8  -4  10        4.17       29.97     30.94 o 
  -7  -4  10       34.78       54.63     36.47 o 
  -6  -4  10        1.18       20.50     30.48 o 
  -5  -4  10      333.28      426.95     42.80 o 
  -4  -4  10      604.46      703.46     48.05 o 
  -3  -4  10     1191.88     1167.42     45.86 o 
  -2  -4  10       20.06       14.14     36.73 o 
  -1  -4  10      154.20      211.44     31.92 o 
   0  -4  10      625.06      670.68     43.00 o 
   1  -4  10      400.59      425.22     31.33 o 
   2  -4  10       95.40       82.03     28.40 o 
   3  -4  10     1179.74     1208.73     57.26 o 
   4  -4  10      549.02      476.77     53.66 o 
   5  -4  10      304.33      324.53     53.60 o 
   6  -4  10      428.60      213.72    165.12 o 
   7  -4  10       13.18        6.25     19.59 o 
   8  -4  10        9.31       24.64     39.51 o 
  -8  -3  10       14.33       21.78     25.85 o 
  -7  -3  10       12.73       13.93     27.13 o 
  -6  -3  10       17.20       11.39     28.13 o 
  -5  -3  10      439.24      496.30     54.43 o 
  -4  -3  10      491.03      521.47     57.56 o 
  -3  -3  10      493.26      494.07     35.98 o 
  -2  -3  10      284.83      268.02     31.27 o 
  -1  -3  10      287.11      287.17     28.00 o 
   0  -3  10     1026.00     1015.10     84.75 o 
   1  -3  10      169.46      244.98     32.16 o 
   2  -3  10     1091.10     1257.89     51.22 o 
   3  -3  10       13.75      -10.04     25.13 o 
   4  -3  10      146.24      131.08     38.44 o 
   5  -3  10      259.30      261.60     47.55 o 
   6  -3  10       47.94       21.39     28.82 o 
   7  -3  10      127.21      127.79     30.71 o 
   8  -3  10       66.64      102.14     33.22 o 
  -8  -2  10        8.51       52.70     34.45 o 
  -7  -2  10        4.20       -2.52     17.98 o 
  -6  -2  10      156.43      203.60     35.71 o 
  -5  -2  10      418.75      508.64     39.30 o 
  -4  -2  10       53.06       73.01     24.40 o 
  -3  -2  10     1528.03     1627.35     51.70 o 
  -2  -2  10        9.07       11.58     32.02 o 
  -1  -2  10       67.41       91.18     21.18 o 
   0  -2  10     1034.24      969.64     82.69 o 
   1  -2  10      412.57      507.64     36.10 o 
   2  -2  10      400.58      416.38     35.54 o 
   3  -2  10       98.19       50.90     24.53 o 
   4  -2  10      141.72      143.77     24.96 o 
   5  -2  10      171.39      136.08     42.78 o 
   6  -2  10       10.29        6.61     20.43 o 
   7  -2  10      105.94      124.38     40.70 o 
   8  -2  10        9.10        7.35     21.92 o 
  -8  -1  10       42.96       75.28     34.63 o 
  -7  -1  10        0.55      -12.92     22.80 o 
  -6  -1  10      129.81      192.37     34.59 o 
  -5  -1  10      101.38       68.06     31.21 o 
  -4  -1  10      178.69      173.37     34.74 o 
  -3  -1  10     1620.03     1676.69     56.18 o 
  -2  -1  10     1928.95     1971.50     61.96 o 
  -1  -1  10     1033.10     1042.38     61.83 o 
   0  -1  10      785.13      713.27     32.39 o 
   1  -1  10       29.88      -17.45     25.16 o 
   2  -1  10     1073.74     1159.65     44.44 o 
   3  -1  10       47.58       49.06     18.77 o 
   4  -1  10      176.04      190.15     37.98 o 
   5  -1  10      214.13      244.34     36.87 o 
   6  -1  10        0.15      -13.22     24.10 o 
   7  -1  10       60.69      112.35     24.07 o 
   8  -1  10        0.04       60.02     32.16 o 
  -8   0  10       70.67       68.87     33.56 o 
  -7   0  10       31.09        9.75     18.96 o 
  -6   0  10      194.91      314.43     46.06 o 
  -5   0  10       90.79       95.34     34.17 o 
  -4   0  10      407.57      484.11     44.92 o 
  -3   0  10     1409.67     1483.77     58.53 o 
  -2   0  10       18.30       39.44     24.62 o 
  -1   0  10     1101.82     1085.49     46.74 o 
   0   0  10      635.03      611.29     35.60 o 
   1   0  10     1096.31      977.21     51.47 o 
   2   0  10     1262.32     1317.50     45.19 o 
   3   0  10       33.01       53.14     30.22 o 
   4   0  10      268.38      285.48    129.12 o 
   5   0  10      534.46      489.02     42.28 o 
   6   0  10      210.69      178.77     29.52 o 
   7   0  10       66.53      135.30     28.42 o 
   8   0  10       19.24       72.34     45.96 o 
  -8   1  10        5.08       14.36     22.38 o 
  -7   1  10       64.60       54.17     31.25 o 
  -6   1  10      453.89      502.24     49.67 o 
  -5   1  10       30.38       11.13     34.85 o 
  -4   1  10      736.34      846.15     45.61 o 
  -3   1  10      314.51      333.36     38.76 o 
  -2   1  10      255.54      287.39     33.86 o 
  -1   1  10     1853.47     1949.52     59.02 o 
   0   1  10      137.99      138.41     26.11 o 
   1   1  10     3355.69     3114.87     60.18 o 
   2   1  10     1104.36     1151.55     40.94 o 
   3   1  10      362.98      340.55     24.17 o 
   4   1  10      228.46      267.03     27.69 o 
   5   1  10       13.35        9.32     31.96 o 
   6   1  10       76.65       31.68     43.35 o 
   7   1  10       28.19       28.43     22.16 o 
   8   1  10       76.35       74.93     49.65 o 
  -8   2  10        6.80       24.31     21.57 o 
  -7   2  10       29.53       51.21     43.42 o 
  -6   2  10      367.55      311.03     35.15 o 
  -5   2  10      228.24      239.79     41.61 o 
  -4   2  10     1747.54     2132.51     76.88 o 
  -3   2  10       30.29       37.47     27.65 o 
  -2   2  10      463.80      517.80     75.03 o 
  -1   2  10     1072.42     1100.90     52.28 o 
   0   2  10      640.24      702.16     49.33 o 
   1   2  10     2533.60     2756.74     55.50 o 
   2   2  10      335.70      335.19     50.84 o 
   3   2  10      291.11      348.29     37.15 o 
   4   2  10      145.87      153.51     17.24 o 
   5   2  10      122.63      169.28     22.89 o 
   6   2  10      198.02       44.93     59.63 o 
   7   2  10        8.99       39.86     27.59 o 
   8   2  10       19.61       98.89     88.71 o 
  -8   3  10        0.95       63.45     41.36 o 
  -7   3  10      161.25      180.93     36.88 o 
  -6   3  10        2.05       20.75     22.15 o 
  -5   3  10      307.75      336.97     41.43 o 
  -4   3  10      284.05      340.37     38.43 o 
  -3   3  10       99.27       77.60     25.92 o 
  -2   3  10      890.28     1027.19     84.29 o 
  -1   3  10     1855.32     1834.70     50.82 o 
   0   3  10     1507.42     1444.55     42.05 o 
   1   3  10     1519.08     1562.21     48.43 o 
   2   3  10      120.53      113.87     28.60 o 
   3   3  10      511.00      497.80     22.02 o 
   4   3  10      260.64      297.61     29.81 o 
   5   3  10      481.13      463.98     26.66 o 
   6   3  10      147.70       64.49     79.62 o 
   7   3  10        0.76       23.71     30.57 o 
   8   3  10        1.91        3.86     40.00 o 
  -7   4  10       94.17       69.44     59.96 o 
  -6   4  10        0.01       -4.87     14.03 o 
  -5   4  10      123.68      145.99     23.92 o 
  -4   4  10      151.02      239.78     44.17 o 
  -3   4  10      792.70      955.43     58.10 o 
  -2   4  10      595.26      754.78     48.56 o 
  -1   4  10      543.73      547.73     34.26 o 
   0   4  10     2136.29     2201.12     60.75 o 
   1   4  10       21.03       23.00     40.40 o 
   2   4  10       36.52       44.44     25.08 o 
   3   4  10      699.13      769.35     26.52 o 
   4   4  10       36.67       37.86     13.36 o 
   5   4  10      533.61      543.75     21.45 o 
   6   4  10      252.80      235.43     49.67 o 
   7   4  10       82.16       27.81     18.73 o 
   8   4  10      102.13       10.45     71.85 o 
  -7   5  10      128.74      110.85     82.95 o 
  -6   5  10       28.83       16.21     14.02 o 
  -5   5  10      241.43      186.73     67.19 o 
  -4   5  10       18.92       19.70     41.43 o 
  -3   5  10       79.97       98.74     30.02 o 
  -2   5  10      785.94      996.27     70.40 o 
  -1   5  10      156.18      209.02     33.23 o 
   0   5  10      520.32      574.73     55.73 o 
   1   5  10     1050.31     1033.15     42.74 o 
   2   5  10      312.94      337.02     30.88 o 
   3   5  10      670.96      712.56     50.54 o 
   4   5  10      296.35      278.48     22.15 o 
   5   5  10      770.33      803.91     66.48 o 
   6   5  10       66.81      131.90     81.94 o 
   7   5  10       71.76      116.66     88.42 o 
   8   5  10       95.45      -10.71     46.67 o 
  -7   6  10       28.28       40.45     64.07 o 
  -6   6  10       36.80       43.77     50.38 o 
  -5   6  10      304.24      317.73    117.83 o 
  -4   6  10       30.47       34.90     34.71 o 
  -3   6  10      558.20      667.23     67.32 o 
  -2   6  10      970.55     1078.72     60.00 o 
  -1   6  10     1094.90     1331.14     82.74 o 
   0   6  10      704.25      820.01     45.08 o 
   1   6  10       91.84       87.31     18.16 o 
   2   6  10      256.56      342.87     37.56 o 
   3   6  10       69.07       72.15     16.96 o 
   4   6  10      150.00      167.02     36.07 o 
   5   6  10      724.55      682.97     20.82 o 
   6   6  10       30.88       -4.48     55.12 o 
   7   6  10      130.35        3.09     39.02 o 
   8   6  10       41.64        5.94     70.51 o 
  -7   7  10        9.84       -1.20     31.25 o 
  -6   7  10       24.39      -10.62     32.85 o 
  -5   7  10      526.38      309.34    160.79 o 
  -4   7  10      455.85      316.04    228.13 o 
  -3   7  10      444.97      468.25     45.39 o 
  -2   7  10        0.57       -1.06     27.15 o 
  -1   7  10      767.42     1006.37     63.19 o 
   0   7  10      534.28      561.30     28.52 o 
   1   7  10        4.06        4.49     12.14 o 
   2   7  10      655.78      786.94     30.19 o 
   3   7  10       74.66       63.45     15.45 o 
   4   7  10      544.80      558.26     37.09 o 
   5   7  10      131.47       88.31     29.59 o 
   6   7  10        1.45       -5.95     60.47 o 
   7   7  10      121.18       -2.17     39.66 o 
   8   7  10        2.44       -8.47     47.48 o 
  -6   8  10      118.64      165.15     51.08 o 
  -5   8  10        6.55       21.23     52.67 o 
  -4   8  10        0.37        2.44      5.57 o 
  -3   8  10      750.82      781.63    111.71 o 
  -2   8  10       59.01       55.23     19.57 o 
  -1   8  10     1287.89     1330.33     42.60 o 
   0   8  10       21.66       56.40     21.60 o 
   1   8  10      581.25      645.04     28.14 o 
   2   8  10     1407.67     1552.83     47.97 o 
   3   8  10        2.07        1.97     14.52 o 
   4   8  10        7.81       25.39     16.94 o 
   5   8  10      176.05      103.32     31.56 o 
   6   8  10       16.56       -1.52     54.51 o 
   7   8  10       48.32        2.54     39.40 o 
   8   8  10        3.89       -5.27     46.93 o 
  -6   9  10       56.34       -3.55     53.50 o 
  -5   9  10        6.63       32.16     46.20 o 
  -4   9  10      116.25      145.81     99.56 o 
  -3   9  10      564.75      498.40    180.67 o 
  -2   9  10       55.25       48.35     22.95 o 
  -1   9  10      750.42      738.59     35.83 o 
   0   9  10       70.18       55.44     25.21 o 
   1   9  10     2133.07     2400.24     49.60 o 
   2   9  10      865.40     1032.12     57.22 o 
   3   9  10       96.62      105.41     18.62 o 
   4   9  10      583.21      620.08     31.66 o 
   5   9  10       22.88       17.49     12.08 o 
   6   9  10       79.09       -3.96     62.30 o 
   7   9  10       48.48      -10.09     74.14 o 
  -5  10  10       15.92      -54.27    136.70 o 
  -4  10  10       78.34        3.70     46.32 o 
  -3  10  10      156.40       47.75     23.13 o 
  -2  10  10      345.48      267.07    102.78 o 
  -1  10  10      429.99      411.61     27.65 o 
   0  10  10       97.85      115.71     26.98 o 
   1  10  10     1261.02     1481.45     68.79 o 
   2  10  10      286.58      320.66     27.84 o 
   3  10  10     1054.33     1156.76     38.77 o 
   4  10  10      375.48      277.16     79.10 o 
   5  10  10        0.03        4.69     14.15 o 
   6  10  10      116.95       -0.76     36.30 o 
   7  10  10       24.05      -10.43     47.70 o 
  -5  11  10       24.26       39.82     70.07 o 
  -4  11  10       95.60        3.96     49.07 o 
  -3  11  10       17.71        4.38     34.46 o 
  -2  11  10      192.85       -2.96     30.83 o 
  -1  11  10      226.99      222.83     24.62 o 
   0  11  10      154.31      177.81     25.71 o 
   1  11  10      882.30     1055.95     57.45 o 
   2  11  10       49.50       22.67     18.76 o 
   3  11  10      650.85      786.43     60.45 o 
   4  11  10      316.12      208.18     91.84 o 
   5  11  10      123.94        4.76     60.76 o 
   6  11  10       85.30        4.59     41.22 o 
   7  11  10        3.04        0.49     40.05 o 
  -4  12  10       96.04       -3.17     38.85 o 
  -3  12  10       69.32        5.42     31.00 o 
  -2  12  10      180.36       10.35     36.11 o 
  -1  12  10        3.22       16.26     28.26 o 
   0  12  10       86.63      140.92     23.61 o 
   1  12  10      708.69      820.73     47.81 o 
   2  12  10       68.18       73.93     24.33 o 
   3  12  10      252.28      256.66     38.26 o 
   4  12  10       16.34       13.19     15.83 o 
   5  12  10      183.27        0.81     55.36 o 
   6  12  10       47.04        4.24     42.99 o 
  -3  13  10      136.48        3.53     32.20 o 
  -2  13  10       51.01       -3.32     34.67 o 
  -1  13  10        0.87       54.85     27.22 o 
   0  13  10      219.76      300.35     32.45 o 
   1  13  10       36.74       23.80     25.26 o 
   2  13  10       29.36       58.24     24.93 o 
   3  13  10      246.08      200.01     35.13 o 
   4  13  10       14.33       -5.89     23.90 o 
   5  13  10      208.23        6.51     66.94 o 
  -2  14  10       65.82       -1.87     34.41 o 
  -1  14  10       84.74      102.17     66.25 o 
   0  14  10      118.01      154.63     38.11 o 
   1  14  10        0.06       36.75     25.00 o 
   2  14  10       36.85       33.75     28.04 o 
   3  14  10       40.96       99.82     51.76 o 
   4  14  10       49.11      -15.89     44.08 o 
   5  14  10      144.24      171.48    106.62 o 
  -1  15  10       87.59      145.77     75.09 o 
   0  15  10       98.59      140.40     42.42 o 
   1  15  10        9.53        5.00     46.93 o 
   2  15  10       32.99       54.93     31.53 o 
   3  15  10       15.56       44.01     45.32 o 
  -1 -15  11       35.51       74.65     91.90 o 
  -3 -14  11       27.86       87.21     50.47 o 
  -2 -14  11       45.00       83.85     73.69 o 
  -1 -14  11       37.56       89.88     63.99 o 
   0 -14  11        0.28       85.34    104.42 o 
   1 -14  11       76.32       63.87     64.89 o 
   2 -14  11       42.72      -92.79    117.65 o 
  -4 -13  11       20.82       87.01     40.83 o 
  -3 -13  11       43.77       23.17     46.41 o 
  -2 -13  11       30.47       57.27     53.57 o 
  -1 -13  11       50.60       77.75     57.85 o 
   0 -13  11        3.05       59.25     90.91 o 
   1 -13  11       62.66       27.26     85.60 o 
   2 -13  11       11.79      173.64    122.36 o 
   3 -13  11       17.02       50.20     59.03 o 
  -5 -12  11       40.56       53.10     28.69 o 
  -4 -12  11        0.11      -10.95     25.13 o 
  -3 -12  11        2.95       24.95     35.07 o 
  -2 -12  11       24.98      223.29     99.53 o 
  -1 -12  11        8.11       50.37     80.42 o 
   0 -12  11        9.60       70.23     54.83 o 
   1 -12  11       66.55       48.57     85.61 o 
   2 -12  11       25.07       30.03     86.21 o 
   3 -12  11       41.23       77.21     67.52 o 
   4 -12  11        0.13      -48.71     73.27 o 
  -6 -11  11        8.12       15.77     22.82 o 
  -5 -11  11      111.68      149.97     34.44 o 
  -4 -11  11        5.39       11.78     24.89 o 
  -3 -11  11        3.60        6.70     25.18 o 
  -2 -11  11       18.87       16.65     28.55 o 
  -1 -11  11        4.95       31.33     30.20 o 
   0 -11  11       15.24        9.12     39.37 o 
   1 -11  11        3.02       49.15     80.24 o 
   2 -11  11       10.01      -95.00     95.00 o 
   3 -11  11       89.36       26.31     54.08 o 
   4 -11  11       31.75      100.16     67.06 o 
   5 -11  11       12.01       41.91     44.31 o 
  -6 -10  11        6.91        8.28     25.13 o 
  -5 -10  11       94.67      104.52     40.09 o 
  -4 -10  11      133.53      121.32     39.31 o 
  -3 -10  11       41.87       24.19     40.25 o 
  -2 -10  11       90.49       73.30     36.84 o 
  -1 -10  11       21.02       24.15     33.08 o 
   0 -10  11        1.99      -30.10     30.10 o 
   1 -10  11        0.87       97.39     53.06 o 
   2 -10  11       17.60       71.08     51.54 o 
   3 -10  11      111.85      234.11     73.32 o 
   4 -10  11        4.37       86.21     97.49 o 
   5 -10  11       57.62       20.72    116.01 o 
  -7  -9  11       59.81       67.09     27.71 o 
  -6  -9  11       11.14       17.15     25.15 o 
  -5  -9  11      212.73      191.38     36.31 o 
  -4  -9  11       23.53       20.56     24.96 o 
  -3  -9  11      310.05      395.84     48.16 o 
  -2  -9  11      199.73      197.81     35.69 o 
  -1  -9  11        2.14       -6.72     36.43 o 
   0  -9  11      241.76      252.79     39.53 o 
   1  -9  11        5.85       42.96     30.19 o 
   2  -9  11       13.73       38.94     44.74 o 
   3  -9  11       18.78       86.93     55.40 o 
   4  -9  11       28.51      -82.86     91.35 o 
   5  -9  11       55.99       52.90     41.93 o 
   6  -9  11        0.50        0.17     82.72 o 
  -7  -8  11        2.49      -13.42     33.68 o 
  -6  -8  11       86.82      101.60     38.33 o 
  -5  -8  11        0.90      -14.23     22.87 o 
  -4  -8  11       24.41        9.56     34.06 o 
  -3  -8  11      944.80      889.28     49.28 o 
  -2  -8  11      157.17      131.97     49.64 o 
  -1  -8  11      451.09      367.60     40.56 o 
   0  -8  11      544.99      513.91     69.41 o 
   1  -8  11       11.48       -0.91     27.55 o 
   2  -8  11       41.44       27.75     62.13 o 
   3  -8  11       20.64       25.01     67.62 o 
   4  -8  11        2.65       93.83     53.99 o 
   5  -8  11        0.23      141.26     97.19 o 
   6  -8  11       16.82      132.37     55.49 o 
  -7  -7  11        4.39      -14.41     28.35 o 
  -6  -7  11       90.65       88.85     33.84 o 
  -5  -7  11        3.10       23.77     21.09 o 
  -4  -7  11      274.02      215.07     40.69 o 
  -3  -7  11       33.16       10.29     25.68 o 
  -2  -7  11       67.20       30.35     28.49 o 
  -1  -7  11     2093.36     2056.78     65.15 o 
   0  -7  11        0.42       16.43     22.84 o 
   1  -7  11      233.91      271.02     44.39 o 
   2  -7  11       94.21      109.82     32.48 o 
   3  -7  11       11.70       78.67     45.13 o 
   4  -7  11       25.04       36.19     44.72 o 
   5  -7  11       18.93       68.32     51.02 o 
   6  -7  11       44.97      154.46     52.50 o 
  -7  -6  11       12.09       48.34     43.37 o 
  -6  -6  11      218.62      180.30     33.92 o 
  -5  -6  11       16.45       34.98     25.15 o 
  -4  -6  11        4.64      -30.15     30.15 o 
  -3  -6  11        0.59      -11.14     20.64 o 
  -2  -6  11       24.47       34.09     27.63 o 
  -1  -6  11     1375.72     1411.29     64.85 o 
   0  -6  11      117.25      130.50     36.51 o 
   1  -6  11      572.78      619.38     51.44 o 
   2  -6  11      323.81      335.42     60.07 o 
   3  -6  11      349.44      243.18     84.64 o 
   4  -6  11        0.42       -1.44     29.73 o 
   5  -6  11        0.08       64.14     47.19 o 
   6  -6  11       39.05       77.26     38.36 o 
   7  -6  11        8.21       37.53     51.53 o 
  -8  -5  11        4.55       34.54     31.36 o 
  -7  -5  11       99.17      109.77     34.61 o 
  -6  -5  11       10.47       -7.41     21.21 o 
  -5  -5  11       10.54       -1.50     18.90 o 
  -4  -5  11      538.68      567.12     40.80 o 
  -3  -5  11      128.82      124.68     46.86 o 
  -2  -5  11     1222.57     1239.93     59.66 o 
  -1  -5  11      177.32      210.68     47.89 o 
   0  -5  11        6.08        5.72     39.96 o 
   1  -5  11     1032.45     1082.53     48.48 o 
   2  -5  11      478.62      530.87     47.32 o 
   3  -5  11      132.90      213.09     41.36 o 
   4  -5  11       42.89        3.19     45.45 o 
   5  -5  11      101.60       55.66     43.82 o 
   6  -5  11       60.52      -10.17     28.56 o 
   7  -5  11       21.79       40.09     53.07 o 
  -8  -4  11        2.49       21.01     26.82 o 
  -7  -4  11       76.14      107.67     36.40 o 
  -6  -4  11       29.36       17.39     20.64 o 
  -5  -4  11      340.30      340.02     37.44 o 
  -4  -4  11       45.10       36.69     29.07 o 
  -3  -4  11        0.11       21.21     26.14 o 
  -2  -4  11     1115.32     1206.78     56.62 o 
  -1  -4  11       36.05       29.57     24.95 o 
   0  -4  11      314.36      360.16     36.21 o 
   1  -4  11      767.49      813.19     51.49 o 
   2  -4  11      421.11      427.45     42.60 o 
   3  -4  11     3063.73     3071.35     90.43 o 
   4  -4  11      208.93      136.55     44.36 o 
   5  -4  11       65.81       98.81     70.39 o 
   6  -4  11       30.88       -4.32     34.64 o 
   7  -4  11        2.79       34.69     96.97 o 
  -8  -3  11        1.45       -4.58     26.90 o 
  -7  -3  11       47.77       30.81     23.42 o 
  -6  -3  11        3.49      -10.66     24.20 o 
  -5  -3  11      131.26      132.87     48.37 o 
  -4  -3  11       99.28      127.88     34.62 o 
  -3  -3  11      172.93      282.64     32.70 o 
  -2  -3  11      444.72      483.09     42.86 o 
  -1  -3  11      284.52      295.63     36.74 o 
   0  -3  11      276.41      263.46     47.50 o 
   1  -3  11      122.28      127.50     30.43 o 
   2  -3  11     1397.09     1511.52     75.36 o 
   3  -3  11      984.77     1093.60     69.01 o 
   4  -3  11      665.36      720.22     42.70 o 
   5  -3  11      108.74       92.45     65.28 o 
   6  -3  11       27.04       -9.93     22.93 o 
   7  -3  11        9.29       -0.12     25.28 o 
   8  -3  11       34.25       62.02     37.22 o 
  -8  -2  11       25.42       10.44     29.29 o 
  -7  -2  11       90.56      132.03     39.24 o 
  -6  -2  11       36.32       29.54     27.55 o 
  -5  -2  11      343.69      438.20     48.08 o 
  -4  -2  11       50.08       51.73     29.84 o 
  -3  -2  11      266.01      396.34     42.82 o 
  -2  -2  11      263.79      278.41     30.31 o 
  -1  -2  11        2.19       -4.47     23.53 o 
   0  -2  11       94.99      131.15     24.43 o 
   1  -2  11      187.23      139.99     25.22 o 
   2  -2  11        2.39       18.08     18.45 o 
   3  -2  11      551.12      505.61    104.43 o 
   4  -2  11       85.59       72.75     28.47 o 
   5  -2  11      632.58      672.03     50.69 o 
   6  -2  11       13.36      -15.32     27.94 o 
   7  -2  11       31.30       94.78     30.07 o 
   8  -2  11       22.87       64.03     43.13 o 
  -8  -1  11       83.80      116.16     42.15 o 
  -7  -1  11       79.15       58.14     33.91 o 
  -6  -1  11       16.44      -13.72     22.28 o 
  -5  -1  11      165.83      183.69     33.91 o 
  -4  -1  11       15.37       34.12     24.16 o 
  -3  -1  11     1200.26     1220.40     50.96 o 
  -2  -1  11      248.29      279.48     38.52 o 
  -1  -1  11       25.73       17.47     18.57 o 
   0  -1  11     1336.78     1311.69     52.88 o 
   1  -1  11        0.84       -2.73     24.20 o 
   2  -1  11      997.65     1049.11     75.37 o 
   3  -1  11        1.23        6.09     21.17 o 
   4  -1  11      299.05      304.37     29.87 o 
   5  -1  11      270.10      329.19     39.65 o 
   6  -1  11       63.83       24.09     33.53 o 
   7  -1  11       26.60       92.84     31.66 o 
   8  -1  11       47.79       63.10     40.18 o 
  -8   0  11        7.91       75.64     29.09 o 
  -7   0  11       45.66       39.30     26.27 o 
  -6   0  11       40.43       74.37     26.11 o 
  -5   0  11      163.58      183.83     33.88 o 
  -4   0  11       43.99       39.06     29.40 o 
  -3   0  11     1656.29     1860.77     60.14 o 
  -2   0  11        1.09       -2.82     16.75 o 
  -1   0  11     1727.46     1779.10     61.23 o 
   0   0  11     1118.61     1092.52     41.49 o 
   1   0  11       10.85       -4.89     19.38 o 
   2   0  11     2078.95     2257.42     62.89 o 
   3   0  11      196.27      223.72     25.93 o 
   4   0  11        1.22       13.94     19.78 o 
   5   0  11      114.65      161.04     44.63 o 
   6   0  11       41.57       43.43     45.86 o 
   7   0  11       34.87       48.43     21.38 o 
   8   0  11       20.25       50.88     32.52 o 
  -8   1  11       31.65       24.43     26.29 o 
  -7   1  11       55.38       46.40     38.45 o 
  -6   1  11        9.85       11.21     21.20 o 
  -5   1  11      480.92      415.09     51.19 o 
  -4   1  11      290.19      273.33     36.04 o 
  -3   1  11     1889.32     2088.30     73.76 o 
  -2   1  11       93.49       86.82     30.29 o 
  -1   1  11     1487.95     1624.87     59.32 o 
   0   1  11     1601.45     1549.21     94.98 o 
   1   1  11     1062.90     1091.18     43.99 o 
   2   1  11     1380.83     1378.02     49.40 o 
   3   1  11        0.29        7.89     15.65 o 
   4   1  11      578.65      582.83     36.82 o 
   5   1  11       44.98        9.72     19.44 o 
   6   1  11       21.77        2.82     16.92 o 
   7   1  11       78.51       37.66     26.18 o 
   8   1  11        0.02      109.67     94.25 o 
  -7   2  11       43.82       93.52     47.71 o 
  -6   2  11      150.76      149.98     54.40 o 
  -5   2  11       12.12        7.37     33.97 o 
  -4   2  11      247.57      299.93     44.20 o 
  -3   2  11      379.07      345.79     37.24 o 
  -2   2  11      440.93      480.83     37.19 o 
  -1   2  11     2953.91     3202.07     71.44 o 
   0   2  11       63.87       77.27     21.83 o 
   1   2  11     1987.65     2052.37     60.20 o 
   2   2  11     2015.66     1965.87     69.28 o 
   3   2  11      117.55      121.80     20.35 o 
   4   2  11      533.21      642.76     36.79 o 
   5   2  11       20.53       61.80     16.66 o 
   6   2  11       72.37       41.76     42.54 o 
   7   2  11      113.45      120.36     47.99 o 
   8   2  11        0.44      121.32     59.95 o 
  -7   3  11       87.66      126.00     72.43 o 
  -6   3  11       82.24       34.40     28.82 o 
  -5   3  11       27.02       47.95     36.92 o 
  -4   3  11       15.68      -24.74     40.44 o 
  -3   3  11       39.13       37.61     25.96 o 
  -2   3  11      514.37      579.46     40.26 o 
  -1   3  11     2739.67     2936.57     69.36 o 
   0   3  11        0.41        3.90     20.53 o 
   1   3  11     3253.44     3354.35     76.70 o 
   2   3  11      145.46      175.98     22.51 o 
   3   3  11      749.21      766.89     31.46 o 
   4   3  11      732.39      838.09     29.27 o 
   5   3  11       28.44       27.13     16.02 o 
   6   3  11      215.55      171.28    157.18 o 
   7   3  11       18.48       18.03     17.11 o 
   8   3  11       13.35       48.11     87.45 o 
  -7   4  11       73.96       -2.04     36.67 o 
  -6   4  11      143.18       71.21     42.44 o 
  -5   4  11      351.29      201.95    144.85 o 
  -4   4  11      189.08      272.33     55.75 o 
  -3   4  11      161.92      118.71     31.22 o 
  -2   4  11      230.28      326.95     44.37 o 
  -1   4  11      521.30      563.84     37.90 o 
   0   4  11       92.37      123.20     39.54 o 
   1   4  11      152.93      208.56     30.45 o 
   2   4  11       22.33       20.62     19.69 o 
   3   4  11     1285.36     1373.03     35.00 o 
   4   4  11      788.21      868.21     33.23 o 
   5   4  11      365.84      399.42     29.23 o 
   6   4  11      379.45      188.92    202.51 o 
   7   4  11        0.14       77.04     54.64 o 
   8   4  11       92.42       -1.88     41.62 o 
  -7   5  11       93.54       -2.44     30.71 o 
  -6   5  11       48.80        2.15     19.67 o 
  -5   5  11      953.65      925.96    132.40 o 
  -4   5  11      517.70      490.35     59.22 o 
  -3   5  11       10.08        4.25     26.47 o 
  -2   5  11       39.30       54.40     58.39 o 
  -1   5  11      212.73      275.99     38.90 o 
   0   5  11      181.68      194.73     32.69 o 
   1   5  11      581.80      659.61     78.82 o 
   2   5  11      282.72      361.39     48.40 o 
   3   5  11     1000.11     1165.58     47.36 o 
   4   5  11       81.12       69.35     18.00 o 
   5   5  11      411.48      406.23     30.03 o 
   6   5  11      425.11      397.69     77.56 o 
   7   5  11       50.72      150.13     63.07 o 
   8   5  11       47.02        6.30     73.03 o 
  -7   6  11       22.58      -11.90     36.62 o 
  -6   6  11        7.18        7.63     31.66 o 
  -5   6  11      267.76      231.68    102.17 o 
  -4   6  11      280.65      303.39    204.42 o 
  -3   6  11     1835.62     2003.49     73.85 o 
  -2   6  11      120.09      141.85     51.03 o 
  -1   6  11        0.27       15.01     23.89 o 
   0   6  11      547.66      571.93     36.76 o 
   1   6  11      125.38      177.77     26.57 o 
   2   6  11      494.06      592.90     28.10 o 
   3   6  11      435.08      477.06     29.79 o 
   4   6  11        3.38       -4.55     10.98 o 
   5   6  11      237.96      233.62     66.88 o 
   6   6  11      176.18      160.27     53.86 o 
   7   6  11      151.23       -5.61     66.70 o 
   8   6  11      110.62        0.67     41.30 o 
  -6   7  11       25.41      -24.74     42.72 o 
  -5   7  11      212.91      189.31    154.07 o 
  -4   7  11       39.92       14.28     35.99 o 
  -3   7  11      772.03      827.21     55.71 o 
  -2   7  11      428.93      491.54     44.05 o 
  -1   7  11      545.28      605.83     52.39 o 
   0   7  11        5.91      -13.97     14.34 o 
   1   7  11       46.37       54.01     19.48 o 
   2   7  11      681.16      824.42     34.85 o 
   3   7  11      102.05      127.40     20.78 o 
   4   7  11      108.94      150.20     30.90 o 
   5   7  11      260.79      249.03    133.32 o 
   6   7  11        5.71       35.33     46.77 o 
   7   7  11      132.77       -2.23     64.25 o 
   8   7  11       42.94        0.43     41.85 o 
  -6   8  11       64.06       56.26     61.50 o 
  -5   8  11      123.54       15.85     39.33 o 
  -4   8  11        4.52       -1.54     12.67 o 
  -3   8  11      207.92      206.18     73.68 o 
  -2   8  11      555.61      519.29     45.14 o 
  -1   8  11      288.86      355.17     34.41 o 
   0   8  11      225.37      282.77     28.76 o 
   1   8  11      449.46      492.98     27.95 o 
   2   8  11      270.79      310.73     31.93 o 
   3   8  11       28.14       26.55     18.89 o 
   4   8  11       32.72       24.10     16.23 o 
   5   8  11      147.04       98.00     31.44 o 
   6   8  11        0.34        0.80     35.58 o 
   7   8  11       42.35        0.86     40.72 o 
  -5   9  11        0.94        9.43     34.66 o 
  -4   9  11        4.02      -12.58     32.27 o 
  -3   9  11      598.86      634.22     92.73 o 
  -2   9  11       42.50       -5.85     18.14 o 
  -1   9  11     1190.67     1232.05    104.02 o 
   0   9  11      936.34     1109.16     65.83 o 
   1   9  11      485.67      586.86     30.51 o 
   2   9  11      247.62      279.14     27.17 o 
   3   9  11      246.21      291.11     26.84 o 
   4   9  11      213.41      130.94     37.80 o 
   5   9  11        8.04        7.50     14.70 o 
   6   9  11        3.60        0.60     36.55 o 
   7   9  11       58.89        4.35     45.93 o 
  -5  10  11       39.49       47.63     45.03 o 
  -4  10  11       70.98        4.81     31.64 o 
  -3  10  11       14.66        3.58     27.75 o 
  -2  10  11      125.21       60.14     28.48 o 
  -1  10  11     1244.68     1349.09    126.37 o 
   0  10  11      343.23      449.67     60.13 o 
   1  10  11      531.62      643.32     35.81 o 
   2  10  11      405.73      530.68     32.53 o 
   3  10  11       19.48       21.27     18.45 o 
   4  10  11      690.09      713.76     43.58 o 
   5  10  11       11.79        6.52     18.32 o 
   6  10  11       65.58        6.55     67.72 o 
   7  10  11       57.60        1.14     42.05 o 
  -4  11  11       27.25       -7.01     41.11 o 
  -3  11  11        2.17       -8.16     37.76 o 
  -2  11  11       77.77       36.90     25.91 o 
  -1  11  11      351.18      328.56    125.59 o 
   0  11  11        0.01       15.25     21.32 o 
   1  11  11      597.28      651.00     84.22 o 
   2  11  11      343.19      328.53     28.63 o 
   3  11  11      689.94      770.01     45.48 o 
   4  11  11      221.46       -3.35     23.89 o 
   5  11  11        0.06        7.60     41.54 o 
   6  11  11      148.89        9.68     73.29 o 
  -4  12  11      112.11       10.93     38.31 o 
  -3  12  11        0.25        5.41     32.45 o 
  -2  12  11      160.93        2.82     33.80 o 
  -1  12  11       91.56       80.44     34.66 o 
   0  12  11       55.22       45.40     29.45 o 
   1  12  11      221.79      257.72     37.94 o 
   2  12  11      111.64       85.06     36.04 o 
   3  12  11      220.82      260.80     55.48 o 
   4  12  11       97.16       63.51     31.06 o 
   5  12  11       35.71       -4.96     40.79 o 
   6  12  11      145.67        6.52     74.09 o 
  -3  13  11       71.27        4.08     39.82 o 
  -2  13  11      109.74        3.87     36.89 o 
  -1  13  11       75.89       81.26     38.80 o 
   0  13  11       90.62      157.45     37.43 o 
   1  13  11       97.09      133.64     36.16 o 
   2  13  11        0.93       19.54     19.88 o 
   3  13  11      283.45      332.13     73.79 o 
   4  13  11       39.00      121.48     91.30 o 
   5  13  11       93.47        8.49     45.80 o 
  -2  14  11      194.53       93.59     96.68 o 
  -1  14  11       20.03       45.26     38.20 o 
   0  14  11      138.94      169.21     31.63 o 
   1  14  11       20.70       73.96     27.29 o 
   2  14  11       41.00       20.93     28.23 o 
   3  14  11      131.86      165.32     38.72 o 
   4  14  11        0.32       -2.77     62.11 o 
   0  15  11       77.32      143.13     60.00 o 
   1  15  11       19.05       30.90     31.44 o 
   2  15  11      115.36      136.04     34.64 o 
  -2 -14  12       34.88      230.53    119.37 o 
  -1 -14  12       54.61       16.71     50.88 o 
   0 -14  12       42.82       57.66    101.60 o 
   1 -14  12       97.73      172.35     81.99 o 
  -4 -13  12       12.51       64.73    117.79 o 
  -3 -13  12        2.07       -2.11     29.23 o 
  -2 -13  12       33.84      -34.40     52.08 o 
  -1 -13  12       19.88       61.72     58.74 o 
   0 -13  12        6.23      117.69    108.26 o 
   1 -13  12       87.43      127.35     72.84 o 
   2 -13  12       19.94      156.41    123.20 o 
  -5 -12  12        9.58       -5.52     34.30 o 
  -4 -12  12       19.59       60.21     30.55 o 
  -3 -12  12        1.71      110.92     63.21 o 
  -2 -12  12        4.83      -19.76     31.69 o 
  -1 -12  12       40.86       26.43     48.33 o 
   0 -12  12       24.18       45.30     53.95 o 
   1 -12  12       78.81      104.57    101.45 o 
   2 -12  12        8.42       29.40     88.30 o 
   3 -12  12       58.05      105.25     73.19 o 
  -5 -11  12        4.23      -28.56     28.56 o 
  -4 -11  12       34.45       57.77     32.89 o 
  -3 -11  12       36.71       26.36     30.36 o 
  -2 -11  12       27.29       47.23     39.99 o 
  -1 -11  12       10.06       31.30     58.49 o 
   0 -11  12        1.01      -57.25     57.25 o 
   1 -11  12       50.22       70.76     90.74 o 
   2 -11  12        0.40       39.93     86.32 o 
   3 -11  12       52.04      210.43     74.28 o 
   4 -11  12       87.29      116.44     75.15 o 
  -6 -10  12        0.62       12.09     26.56 o 
  -5 -10  12       34.70       -1.00     26.99 o 
  -4 -10  12       83.10       55.11     38.38 o 
  -3 -10  12        3.41      -10.36     40.77 o 
  -2 -10  12        8.13      -11.48     26.16 o 
  -1 -10  12        4.88      -16.30     35.24 o 
   0 -10  12       86.42      124.23     60.47 o 
   1 -10  12       10.61       46.68     50.15 o 
   2 -10  12       35.42        2.04     39.16 o 
   3 -10  12       75.34       93.89     61.97 o 
   4 -10  12        0.69       17.60     81.99 o 
   5 -10  12       25.31       -7.83     79.08 o 
  -6  -9  12        0.01       42.44     37.12 o 
  -5  -9  12      143.68      146.81     43.96 o 
  -4  -9  12       58.96       81.92     39.01 o 
  -3  -9  12       77.82       75.30     32.31 o 
  -2  -9  12        0.73      -28.22     28.22 o 
  -1  -9  12       78.88       41.96     35.89 o 
   0  -9  12      197.65      150.74     45.91 o 
   1  -9  12      116.82      124.27     44.34 o 
   2  -9  12       18.67       86.41     53.75 o 
   3  -9  12       21.17       28.17     47.68 o 
   4  -9  12        0.03      174.62    106.61 o 
   5  -9  12       29.38      -43.06     58.95 o 
  -7  -8  12        7.44       23.95     31.62 o 
  -6  -8  12       13.75       98.04     33.94 o 
  -5  -8  12       59.65        1.58     23.33 o 
  -4  -8  12       18.03      -15.36     30.36 o 
  -3  -8  12      178.44      204.49     36.50 o 
  -2  -8  12      222.25      232.51     67.57 o 
  -1  -8  12       19.69       -7.24     44.80 o 
   0  -8  12      448.16      395.52     52.55 o 
   1  -8  12       49.94       23.04     33.83 o 
   2  -8  12       12.91       30.30     70.05 o 
   3  -8  12        0.12       30.73     72.13 o 
   4  -8  12       10.99       43.08     49.48 o 
   5  -8  12       12.31       21.81     77.41 o 
   6  -8  12        1.30      -50.87     50.87 o 
  -7  -7  12       15.18       22.00     28.48 o 
  -6  -7  12       26.64       21.60     26.99 o 
  -5  -7  12      233.83      229.09     38.47 o 
  -4  -7  12       35.89       18.77     39.12 o 
  -3  -7  12      276.39      280.13     59.80 o 
  -2  -7  12      138.85      134.32     39.55 o 
  -1  -7  12       11.39        3.15     21.33 o 
   0  -7  12      133.86      162.27     47.51 o 
   1  -7  12      109.81      107.09     51.34 o 
   2  -7  12       88.54       88.82     33.62 o 
   3  -7  12       17.77      -49.66     49.66 o 
   4  -7  12        9.33       65.98     79.43 o 
   5  -7  12       23.24       39.17     49.89 o 
   6  -7  12        0.49       96.42     44.86 o 
  -7  -6  12        4.18       66.92     31.47 o 
  -6  -6  12      110.43      135.11     45.50 o 
  -5  -6  12       29.48       -2.25     47.81 o 
  -4  -6  12       45.31       49.82     33.01 o 
  -3  -6  12      576.74      586.82     60.31 o 
  -2  -6  12       16.82       26.18     24.30 o 
  -1  -6  12      478.71      459.28     50.48 o 
   0  -6  12      236.87      242.76     35.66 o 
   1  -6  12       36.92       27.92     25.96 o 
   2  -6  12      976.51      956.49     54.32 o 
   3  -6  12       48.12       52.23     30.06 o 
   4  -6  12       29.53       22.60     40.63 o 
   5  -6  12       11.18       85.07     81.43 o 
   6  -6  12        0.22       47.99     51.11 o 
   7  -6  12        0.06      199.12     71.35 o 
  -7  -5  12       37.77       72.86     27.99 o 
  -6  -5  12       29.79       54.53     28.15 o 
  -5  -5  12       35.49       48.88     34.95 o 
  -4  -5  12      256.64      254.03     43.47 o 
  -3  -5  12      249.89      253.40     35.42 o 
  -2  -5  12       39.65       43.50     37.68 o 
  -1  -5  12     2316.10     2282.97     71.63 o 
   0  -5  12        0.37       13.13     22.37 o 
   1  -5  12      237.97      255.20     35.32 o 
   2  -5  12      235.34      261.55     43.11 o 
   3  -5  12      112.17      123.14     38.77 o 
   4  -5  12      729.56      594.78    109.32 o 
   5  -5  12       66.36       -4.52     34.90 o 
   6  -5  12       10.46       31.01     29.61 o 
   7  -5  12        0.13       27.22     41.15 o 
  -7  -4  12      109.18       69.27     36.38 o 
  -6  -4  12      171.53      191.18     31.68 o 
  -5  -4  12        3.59       15.09     28.85 o 
  -4  -4  12      304.65      286.91     43.94 o 
  -3  -4  12       32.39       41.41     25.25 o 
  -2  -4  12        7.66       68.15     41.95 o 
  -1  -4  12      441.49      513.50     40.20 o 
   0  -4  12        7.98      -11.13     21.06 o 
   1  -4  12      156.34      181.13     36.09 o 
   2  -4  12       22.75       23.51     36.69 o 
   3  -4  12     1948.43     2060.86     78.86 o 
   4  -4  12     1242.59     1435.37    130.30 o 
   5  -4  12       23.59       41.95     41.60 o 
   6  -4  12      136.39      173.13     66.78 o 
   7  -4  12        0.66       32.53     38.11 o 
  -7  -3  12      124.89      152.88     50.39 o 
  -6  -3  12      110.08      129.33     33.24 o 
  -5  -3  12      189.97      193.67     39.67 o 
  -4  -3  12      157.24      229.52     54.78 o 
  -3  -3  12        0.60       39.02     30.11 o 
  -2  -3  12       30.40       -1.63     20.52 o 
  -1  -3  12       52.62       98.77     55.32 o 
   0  -3  12      107.20      115.26     34.28 o 
   1  -3  12      704.25      684.36     41.68 o 
   2  -3  12      233.72      288.41     33.82 o 
   3  -3  12       21.79       56.35     30.24 o 
   4  -3  12      296.97      324.38     57.59 o 
   5  -3  12      453.11      456.79     61.75 o 
   6  -3  12      156.00      149.80     57.20 o 
   7  -3  12       10.65        9.69     29.50 o 
  -7  -2  12      154.83      126.05     34.91 o 
  -6  -2  12       17.50      -33.30     33.30 o 
  -5  -2  12      443.15      447.93     93.62 o 
  -4  -2  12      149.15      178.96     33.05 o 
  -3  -2  12       93.33      110.33     35.90 o 
  -2  -2  12      311.62      272.97     33.65 o 
  -1  -2  12        0.79       20.72     33.53 o 
   0  -2  12      628.33      603.85     79.61 o 
   1  -2  12      630.14      665.31     39.46 o 
   2  -2  12      450.46      471.28     36.70 o 
   3  -2  12        5.13      -21.05     33.48 o 
   4  -2  12        0.16       54.90     67.93 o 
   5  -2  12      282.23      316.08     52.77 o 
   6  -2  12      227.76      202.57     57.34 o 
   7  -2  12        3.51      -16.72     54.96 o 
  -7  -1  12       29.90        8.41     22.14 o 
  -6  -1  12       11.13       23.06     21.96 o 
  -5  -1  12      348.62      380.50     72.77 o 
  -4  -1  12       63.75      112.67     37.27 o 
  -3  -1  12      496.07      561.25    111.00 o 
  -2  -1  12      447.75      517.64     61.61 o 
  -1  -1  12      246.06      255.25     31.94 o 
   0  -1  12      307.47      407.79     33.80 o 
   1  -1  12       55.59      102.21     30.02 o 
   2  -1  12        7.90       10.98     29.80 o 
   3  -1  12      738.66      765.69     91.70 o 
   4  -1  12       15.90       15.53     42.54 o 
   5  -1  12       49.87       70.47     27.87 o 
   6  -1  12      129.81      106.50     37.91 o 
   7  -1  12       19.10       81.94     53.84 o 
   8  -1  12       77.12       99.40     34.23 o 
  -7   0  12        5.96       24.71     33.13 o 
  -6   0  12       19.27       12.59     22.39 o 
  -5   0  12      138.06      172.98     66.14 o 
  -4   0  12       33.14       77.70     35.40 o 
  -3   0  12      429.46      510.56     42.86 o 
  -2   0  12      822.74      955.97     78.83 o 
  -1   0  12     1633.86     1620.03    125.47 o 
   0   0  12      465.24      557.02     43.74 o 
   1   0  12       25.97       31.08     20.15 o 
   2   0  12      211.80      216.29     27.80 o 
   3   0  12      459.26      522.64     35.47 o 
   4   0  12       28.89       24.02     31.12 o 
   5   0  12       50.21       40.26     19.17 o 
   6   0  12        1.19      -12.85     29.96 o 
   7   0  12       67.59       25.52     34.61 o 
   8   0  12      101.24      123.27     72.56 o 
  -7   1  12        0.16      -23.81     25.40 o 
  -6   1  12       59.33       50.35     32.81 o 
  -5   1  12       69.40      107.64     41.68 o 
  -4   1  12       28.11       19.80     49.61 o 
  -3   1  12     1520.80     1577.39    146.98 o 
  -2   1  12      355.96      411.24     79.56 o 
  -1   1  12     2145.50     2164.22     73.24 o 
   0   1  12     1208.46     1260.49     56.05 o 
   1   1  12      230.34      281.09     46.16 o 
   2   1  12      340.75      453.49     43.98 o 
   3   1  12        5.09        5.70     25.42 o 
   4   1  12        8.65       18.96     49.67 o 
   5   1  12        2.82       12.28     18.18 o 
   6   1  12       24.29       -2.25     19.91 o 
   7   1  12       53.59       83.14     90.39 o 
   8   1  12        0.81       42.32     55.05 o 
  -7   2  12        0.09       48.06     35.75 o 
  -6   2  12      218.26       -1.36     25.28 o 
  -5   2  12       53.86        2.27     22.76 o 
  -4   2  12      108.92       93.65     38.97 o 
  -3   2  12      297.75      297.15     38.30 o 
  -2   2  12      188.27      188.92     32.27 o 
  -1   2  12     1697.71     1847.72     69.35 o 
   0   2  12     1253.29     1304.78     57.43 o 
   1   2  12      181.75      138.91     29.81 o 
   2   2  12     1266.61     1273.61     44.37 o 
   3   2  12        2.91       -2.23     26.39 o 
   4   2  12      254.24      303.69     45.60 o 
   5   2  12       49.31       66.35     45.75 o 
   6   2  12       30.62        1.65     33.47 o 
   7   2  12       11.17        1.51     29.66 o 
   8   2  12        7.74       65.69     93.72 o 
  -7   3  12        9.79       33.44     31.33 o 
  -6   3  12       91.11       29.31     34.10 o 
  -5   3  12        0.04       29.47     31.03 o 
  -4   3  12      104.32      132.09     42.16 o 
  -3   3  12      277.05      334.81     47.76 o 
  -2   3  12       42.00       31.94     29.88 o 
  -1   3  12      992.15     1160.90     49.03 o 
   0   3  12      755.55      875.52     43.47 o 
   1   3  12     1006.63     1128.68     63.90 o 
   2   3  12     1250.03     1309.34     52.04 o 
   3   3  12      194.41      238.23     49.98 o 
   4   3  12      440.03      514.27     29.07 o 
   5   3  12      448.98      389.41     50.76 o 
   6   3  12       11.38        2.27     23.09 o 
   7   3  12        3.21        6.87     17.89 o 
   8   3  12        1.14      -40.20     56.59 o 
  -7   4  12        8.91       41.57     64.80 o 
  -6   4  12       73.15       44.84     42.43 o 
  -5   4  12      120.93       -5.98     27.40 o 
  -4   4  12      752.98      448.58    334.35 o 
  -3   4  12      331.92      441.35     44.18 o 
  -2   4  12       59.51      140.05     32.21 o 
  -1   4  12      663.26      754.22     52.71 o 
   0   4  12      397.00      373.84     59.06 o 
   1   4  12     1154.12     1234.25     53.14 o 
   2   4  12      527.05      528.42     32.25 o 
   3   4  12      158.43      156.12     23.15 o 
   4   4  12      810.80      952.81     56.73 o 
   5   4  12        5.11      -20.11     20.75 o 
   6   4  12      229.65      221.17     39.47 o 
   7   4  12       58.96      161.09     66.31 o 
   8   4  12        3.48      165.11    111.10 o 
  -7   5  12       38.32        2.24     38.19 o 
  -6   5  12       91.13        9.38     36.83 o 
  -5   5  12      104.85       -8.27     32.78 o 
  -4   5  12      973.27      974.48     73.84 o 
  -3   5  12       91.14      170.56     37.32 o 
  -2   5  12     1491.44     1566.90     63.00 o 
  -1   5  12       89.43       34.03     24.76 o 
   0   5  12      190.06      189.73     91.48 o 
   1   5  12     2536.60     2878.62     96.11 o 
   2   5  12       15.86       11.53     18.73 o 
   3   5  12      674.39      767.18     37.75 o 
   4   5  12      463.10      516.80     27.98 o 
   5   5  12       99.17       88.20     25.24 o 
   6   5  12      211.33      243.15     27.35 o 
   7   5  12       37.63      -17.23     76.80 o 
   8   5  12       35.69       -2.05     43.61 o 
  -6   6  12       37.99        6.45     32.94 o 
  -5   6  12      135.66       53.16     35.84 o 
  -4   6  12       84.79       -6.02     26.49 o 
  -3   6  12       83.67       87.49     41.08 o 
  -2   6  12     1124.59     1198.69     57.71 o 
  -1   6  12        2.83      -23.97     23.97 o 
   0   6  12      804.68      857.90     51.88 o 
   1   6  12      198.85      252.46     30.25 o 
   2   6  12        0.63       -2.77     13.45 o 
   3   6  12     1126.75     1308.10     42.05 o 
   4   6  12      168.89      146.46     24.32 o 
   5   6  12      152.79      153.03     52.34 o 
   6   6  12       81.67       47.46     29.29 o 
   7   6  12       33.23       -4.05     43.19 o 
  -6   7  12        0.54        0.31     28.93 o 
  -5   7  12      103.03      121.13     98.76 o 
  -4   7  12      256.86      139.06    139.14 o 
  -3   7  12      513.63      645.05     64.57 o 
  -2   7  12      142.63      160.50     56.19 o 
  -1   7  12      113.03      112.21     54.06 o 
   0   7  12     1990.52     2055.83     75.83 o 
   1   7  12        4.80       34.22     22.10 o 
   2   7  12       34.88       25.68     22.36 o 
   3   7  12       37.05       54.94     27.09 o 
   4   7  12        2.95       23.93     20.57 o 
   5   7  12      148.33      153.83     44.87 o 
   6   7  12       99.96        6.60     67.70 o 
   7   7  12       77.87        3.66     45.40 o 
  -6   8  12        1.10        4.15     35.11 o 
  -5   8  12      280.35      182.36    193.69 o 
  -4   8  12        0.30        7.92     14.08 o 
  -3   8  12      105.21       36.36     31.69 o 
  -2   8  12       95.77       67.85     39.95 o 
  -1   8  12       49.29       85.38     20.36 o 
   0   8  12     1691.89     1810.11     52.15 o 
   1   8  12       98.00      119.77     34.33 o 
   2   8  12      120.22      105.26     22.69 o 
   3   8  12      149.67      179.71     21.92 o 
   4   8  12        7.60      -15.51     20.04 o 
   5   8  12      203.41       87.73     61.93 o 
   6   8  12       46.63      -10.94     70.13 o 
   7   8  12       12.94       11.66     80.21 o 
  -5   9  12        5.61      -14.43     46.99 o 
  -4   9  12       53.89       -5.35     31.04 o 
  -3   9  12      191.59       76.56     42.80 o 
  -2   9  12        8.17       34.81     25.48 o 
  -1   9  12      412.97      404.74     45.75 o 
   0   9  12     1175.55     1221.24     42.62 o 
   1   9  12       29.83       32.69     29.61 o 
   2   9  12      995.94     1055.72     39.11 o 
   3   9  12      104.76      129.14     46.40 o 
   4   9  12        9.14       -3.47     14.02 o 
   5   9  12      184.62       98.51     36.53 o 
   6   9  12        5.13        8.75     45.79 o 
   7   9  12       51.43       -6.27     77.99 o 
  -5  10  12       74.71       46.18     57.73 o 
  -4  10  12        4.15      -24.06     45.35 o 
  -3  10  12      114.40        0.51     28.81 o 
  -2  10  12        0.09       -0.27     16.23 o 
  -1  10  12      274.34      111.49     88.46 o 
   0  10  12       70.65       78.28     24.08 o 
   1  10  12       36.57       46.85     20.44 o 
   2  10  12      467.24      534.77     35.83 o 
   3  10  12       25.55        4.12     18.23 o 
   4  10  12      475.59      237.84     78.89 o 
   5  10  12       70.95        2.28     38.50 o 
   6  10  12       26.30       -5.00     44.63 o 
  -4  11  12      111.92       -4.49     55.17 o 
  -3  11  12      131.80       -8.19     52.96 o 
  -2  11  12       31.48       25.30     22.91 o 
  -1  11  12      231.54       81.00     81.41 o 
   0  11  12        6.91        4.16     17.27 o 
   1  11  12       41.84       62.71     22.71 o 
   2  11  12      452.13      511.27     47.01 o 
   3  11  12      117.23       91.45     47.78 o 
   4  11  12      211.85      156.63     60.34 o 
   5  11  12       17.05       -2.78     39.77 o 
   6  11  12       25.21       -6.95     48.28 o 
  -3  12  12       88.50        0.68     35.08 o 
  -2  12  12       77.43      -15.88     41.80 o 
  -1  12  12      197.96      145.23     60.15 o 
   0  12  12        2.25       63.76     51.42 o 
   1  12  12      275.92      312.44     50.94 o 
   2  12  12       24.42       33.34     26.58 o 
   3  12  12        3.10      -28.09     28.09 o 
   4  12  12      314.11      150.55    173.36 o 
   5  12  12       50.90       -2.31     41.25 o 
  -2  13  12       58.88      -12.71     55.79 o 
  -1  13  12      172.20      283.69     51.83 o 
   0  13  12       39.24       68.15     39.87 o 
   1  13  12      140.57      228.74     36.54 o 
   2  13  12        8.13       37.04     42.25 o 
   3  13  12      255.20      173.41     97.20 o 
   4  13  12      178.30      285.63     72.83 o 
  -1  14  12       49.21      100.09     45.73 o 
   0  14  12      119.10      101.05     30.18 o 
   1  14  12      146.59      229.91     44.93 o 
   2  14  12        6.33      -18.38     22.71 o 
   3  14  12       93.95       96.63     30.46 o 
  -3 -13  13       50.15       85.36     62.79 o 
  -2 -13  13        6.47      151.13    109.23 o 
  -1 -13  13       18.25      -19.91     54.16 o 
   0 -13  13        8.77       63.75    103.45 o 
   1 -13  13        8.61       42.01     64.02 o 
  -4 -12  13       29.03       65.03     44.28 o 
  -3 -12  13       26.81       76.47     40.40 o 
  -2 -12  13        0.20       22.11     33.70 o 
  -1 -12  13       76.32      104.65     64.91 o 
   0 -12  13        0.30      -44.82     56.55 o 
   1 -12  13       19.34       52.24     98.80 o 
   2 -12  13       68.69      182.38    126.22 o 
   3 -12  13        3.81      -66.90     71.62 o 
  -5 -11  13        5.92      -24.27     43.54 o 
  -4 -11  13        5.05      100.51     39.03 o 
  -3 -11  13        6.16       37.08     53.65 o 
  -2 -11  13       85.03       99.81     63.89 o 
  -1 -11  13       62.98      137.88     69.21 o 
   0 -11  13        0.35      -55.72     55.72 o 
   1 -11  13       33.79      160.51    110.00 o 
   2 -11  13      102.81      -11.63     81.23 o 
   3 -11  13       17.86      125.93     72.40 o 
   4 -11  13       20.56        0.11     42.53 o 
  -5 -10  13        9.36       32.76     27.83 o 
  -4 -10  13      139.88      177.68     66.41 o 
  -3 -10  13        1.11       52.43     33.58 o 
  -2 -10  13       82.68       88.45     37.70 o 
  -1 -10  13       17.19      -13.86     29.19 o 
   0 -10  13       21.44       85.73     47.02 o 
   1 -10  13       64.03       57.18     55.76 o 
   2 -10  13        7.53       39.74     55.28 o 
   3 -10  13       33.90      113.59     67.52 o 
   4 -10  13       34.00      102.56    110.85 o 
  -6  -9  13        8.33      -24.19     26.50 o 
  -5  -9  13       50.80       67.09     29.86 o 
  -4  -9  13       74.88       68.63     34.41 o 
  -3  -9  13       57.85       97.90     56.91 o 
  -2  -9  13      114.06       51.68     61.64 o 
  -1  -9  13        5.18      -22.30     34.53 o 
   0  -9  13       15.55       24.83     66.79 o 
   1  -9  13      167.31      224.88     76.68 o 
   2  -9  13       27.89       56.15     55.01 o 
   3  -9  13       19.40       81.49     93.43 o 
   4  -9  13        5.70        2.50     42.71 o 
   5  -9  13        8.45      124.39    114.31 o 
  -6  -8  13        0.30      -39.16     39.16 o 
  -5  -8  13       31.74       12.35     42.64 o 
  -4  -8  13       21.96       -0.55     21.18 o 
  -3  -8  13      325.19      329.33     52.46 o 
  -2  -8  13       95.89       94.32     35.09 o 
  -1  -8  13        4.60       12.06     26.81 o 
   0  -8  13       91.28      102.94     42.77 o 
   1  -8  13      150.58      172.08     41.53 o 
   2  -8  13      165.23      188.43     77.14 o 
   3  -8  13       12.63      -55.77     55.77 o 
   4  -8  13        1.04        1.40     38.47 o 
   5  -8  13       19.84      -11.22     49.50 o 
  -6  -7  13        0.11      -36.53     36.53 o 
  -5  -7  13       31.59       43.21     78.23 o 
  -4  -7  13        0.16      -17.81     38.61 o 
  -3  -7  13       90.19       87.38     39.60 o 
  -2  -7  13      276.47      353.37     51.32 o 
  -1  -7  13       82.42       46.93     30.34 o 
   0  -7  13       10.32        7.59     29.47 o 
   1  -7  13      105.92      102.80     46.66 o 
   2  -7  13       64.97       85.78     63.14 o 
   3  -7  13        5.69       95.07     52.91 o 
   4  -7  13        4.57       24.31     73.57 o 
   5  -7  13       27.46       11.47     46.14 o 
   6  -7  13        0.60       22.26     53.25 o 
  -7  -6  13       27.77       33.37     28.68 o 
  -6  -6  13       16.77       22.76     31.53 o 
  -5  -6  13      164.24      174.20     38.33 o 
  -4  -6  13       15.79       79.42     38.67 o 
  -3  -6  13      133.52      193.94     37.43 o 
  -2  -6  13      173.50      187.91     36.68 o 
  -1  -6  13       38.28       39.34     34.20 o 
   0  -6  13      605.35      638.61     50.02 o 
   1  -6  13      141.72       95.49     34.27 o 
   2  -6  13        3.29       51.94     74.70 o 
   3  -6  13      237.21      285.48     82.30 o 
   4  -6  13       27.18      160.36     59.08 o 
   5  -6  13       19.02        9.84     67.78 o 
   6  -6  13        4.68       93.04     95.05 o 
  -7  -5  13        0.30       20.45     29.11 o 
  -6  -5  13       99.42      101.51     30.36 o 
  -5  -5  13      131.30      138.21     45.27 o 
  -4  -5  13        3.39      -30.87     32.68 o 
  -3  -5  13      555.17      629.20     54.59 o 
  -2  -5  13        3.77        0.97     30.96 o 
  -1  -5  13      146.33      118.44     32.36 o 
   0  -5  13     1231.16     1327.01     71.10 o 
   1  -5  13       70.25       61.36     35.72 o 
   2  -5  13      185.67      175.31     43.67 o 
   3  -5  13      121.28       70.76     49.31 o 
   4  -5  13       21.80      -11.60     37.49 o 
   5  -5  13        0.88      -22.56     42.03 o 
   6  -5  13       10.51        2.23     37.94 o 
  -7  -4  13       70.84      123.37     42.58 o 
  -6  -4  13       52.95       74.07     31.94 o 
  -5  -4  13      184.42      195.28     39.79 o 
  -4  -4  13      326.22      319.62     49.25 o 
  -3  -4  13       63.42       98.05     37.77 o 
  -2  -4  13       47.00       32.05     44.21 o 
  -1  -4  13     1125.11     1158.59     55.26 o 
   0  -4  13      213.56      211.29     35.82 o 
   1  -4  13      279.02      210.18     34.98 o 
   2  -4  13      350.68      384.07     48.49 o 
   3  -4  13        9.81       -9.08     36.54 o 
   4  -4  13       78.69       51.39     35.23 o 
   5  -4  13       14.88       36.30     43.30 o 
   6  -4  13       51.26       57.02     33.71 o 
   7  -4  13        7.04      -19.43     41.85 o 
  -7  -3  13        2.78       28.08     25.82 o 
  -6  -3  13      193.75      184.33     37.14 o 
  -5  -3  13      101.56       58.34     38.38 o 
  -4  -3  13      273.61      229.11     38.56 o 
  -3  -3  13       46.62       57.93     33.90 o 
  -2  -3  13        1.13       -0.75     18.69 o 
  -1  -3  13      156.47      198.35     34.03 o 
   0  -3  13      230.70      216.25     41.11 o 
   1  -3  13     1655.74     1600.08     61.91 o 
   2  -3  13      566.89      555.39     43.14 o 
   3  -3  13       61.72      120.68     48.18 o 
   4  -3  13       97.33       98.15     37.77 o 
   5  -3  13       42.75       34.65     40.72 o 
   6  -3  13        4.15       90.99     42.20 o 
   7  -3  13        3.91      -88.16     88.16 o 
  -7  -2  13       24.43       56.70     28.29 o 
  -6  -2  13       40.67       28.62     27.26 o 
  -5  -2  13      107.22      104.18     57.46 o 
  -4  -2  13      278.16      286.86     49.05 o 
  -3  -2  13       78.57       73.25     46.58 o 
  -2  -2  13      144.95      101.17     38.38 o 
  -1  -2  13      114.70      167.64     32.04 o 
   0  -2  13     1041.53     1002.29     49.72 o 
   1  -2  13     1088.69     1032.07     58.73 o 
   2  -2  13       62.21       76.16     34.39 o 
   3  -2  13      183.87      188.88     32.18 o 
   4  -2  13      297.05      233.29     34.92 o 
   5  -2  13        3.66      -10.45     34.06 o 
   6  -2  13       28.05        4.01     58.45 o 
   7  -2  13       24.44       36.99     71.80 o 
  -7  -1  13       88.26      175.84     47.89 o 
  -6  -1  13       55.19       -0.15     44.99 o 
  -5  -1  13       17.77      -16.17     33.76 o 
  -4  -1  13      111.44      127.71     34.78 o 
  -3  -1  13      113.59       92.99     31.54 o 
  -2  -1  13      907.56     1007.95     52.39 o 
  -1  -1  13      139.36      213.46     40.89 o 
   0  -1  13      524.98      571.85     49.46 o 
   1  -1  13       29.63       48.94     24.48 o 
   2  -1  13        6.47      -27.69     27.69 o 
   3  -1  13      922.87      975.49    118.90 o 
   4  -1  13      156.92      160.22     30.63 o 
   5  -1  13      303.02      298.59     38.79 o 
   6  -1  13      160.09      109.85     35.00 o 
   7  -1  13        0.00        2.60     32.21 o 
  -7   0  13       76.96      100.92     37.23 o 
  -6   0  13       11.27       -4.95     22.15 o 
  -5   0  13       92.43      127.01     59.75 o 
  -4   0  13        7.58       -5.03     38.42 o 
  -3   0  13        1.94       59.11     57.02 o 
  -2   0  13     1620.24     1720.78     63.03 o 
  -1   0  13        0.43       -9.11     21.36 o 
   0   0  13      391.66      420.75     99.11 o 
   1   0  13       43.81       16.85     57.92 o 
   2   0  13      737.23      677.83     40.98 o 
   3   0  13      620.91      693.09     47.75 o 
   4   0  13       18.42       26.93     25.23 o 
   5   0  13      252.25      273.17     44.80 o 
   6   0  13      146.91      120.74     98.72 o 
   7   0  13       16.83      -37.38     39.56 o 
  -7   1  13       10.98       62.92     52.29 o 
  -6   1  13       11.82       37.39     26.98 o 
  -5   1  13      256.49      340.04     61.47 o 
  -4   1  13        5.28       45.76     49.45 o 
  -3   1  13      447.82      572.91     70.81 o 
  -2   1  13      262.51      294.92     60.57 o 
  -1   1  13        0.12       -5.25     25.44 o 
   0   1  13      400.76      480.42     46.21 o 
   1   1  13       89.39       50.91     24.57 o 
   2   1  13      483.45      565.70     58.54 o 
   3   1  13      409.87      418.48     40.17 o 
   4   1  13       15.75        9.98     20.72 o 
   5   1  13      326.15      300.91     51.48 o 
   6   1  13       22.43       41.18     54.64 o 
   7   1  13       58.31       62.74    100.49 o 
  -7   2  13        3.62       36.67     44.23 o 
  -6   2  13       85.00       39.69     32.90 o 
  -5   2  13       86.40       -9.27     34.82 o 
  -4   2  13        0.25       32.80     48.03 o 
  -3   2  13      328.40      388.02     44.18 o 
  -2   2  13       14.78      -13.07     23.08 o 
  -1   2  13        0.57      -21.70     33.45 o 
   0   2  13      614.42      562.94     47.87 o 
   1   2  13       16.64      -16.32     25.39 o 
   2   2  13      399.78      512.54     42.20 o 
   3   2  13       86.88      152.81     32.16 o 
   4   2  13      350.53      365.44     28.14 o 
   5   2  13      156.31      110.00     36.48 o 
   6   2  13        8.52        2.62     19.97 o 
   7   2  13      105.34       39.99     54.62 o 
  -7   3  13       12.78      -15.70     30.72 o 
  -6   3  13      117.42       48.72     39.75 o 
  -5   3  13       29.20        5.34     27.15 o 
  -4   3  13        0.30       -1.78     24.97 o 
  -3   3  13      537.12      656.38     49.68 o 
  -2   3  13       11.69       23.78     30.71 o 
  -1   3  13      165.21      238.03     42.68 o 
   0   3  13      459.05      546.91     40.54 o 
   1   3  13        3.51       19.53     20.87 o 
   2   3  13      147.09      166.21     32.56 o 
   3   3  13        0.06       -2.04     15.58 o 
   4   3  13      147.69      198.10     32.61 o 
   5   3  13      272.49      208.08     80.13 o 
   6   3  13        1.65       87.99     87.33 o 
   7   3  13       87.75       11.58     32.32 o 
  -6   4  13      101.00       55.30     42.33 o 
  -5   4  13       38.28       -5.56     28.40 o 
  -4   4  13      143.30       65.50     71.67 o 
  -3   4  13     1170.43     1173.93     74.07 o 
  -2   4  13        0.07       17.62     25.31 o 
  -1   4  13      415.48      539.56     51.26 o 
   0   4  13       20.98       35.10     28.89 o 
   1   4  13       22.40       68.99     29.38 o 
   2   4  13     1310.43     1384.18     71.88 o 
   3   4  13       34.45       27.15     26.58 o 
   4   4  13      276.62      313.44     48.81 o 
   5   4  13       10.97        8.28     17.03 o 
   6   4  13       20.75      137.92    154.45 o 
   7   4  13       21.14       83.57     60.40 o 
  -6   5  13      155.66      -11.08     55.41 o 
  -5   5  13       10.12        3.26     35.43 o 
  -4   5  13      452.32        0.87     39.15 o 
  -3   5  13      415.50      559.36     91.85 o 
  -2   5  13       95.72      144.03     41.92 o 
  -1   5  13     1823.92     2043.71     68.07 o 
   0   5  13      758.01      813.24     85.03 o 
   1   5  13      325.52      376.62     54.30 o 
   2   5  13     1372.48     1533.92     48.16 o 
   3   5  13       11.99        0.49     20.18 o 
   4   5  13      296.52      366.58     51.93 o 
   5   5  13        7.75       19.55     27.02 o 
   6   5  13       70.89       77.27     19.10 o 
   7   5  13       20.49       65.32     60.90 o 
  -6   6  13      130.45       -5.34     42.27 o 
  -5   6  13       36.05       -1.68     28.44 o 
  -4   6  13      204.93       -4.49     35.55 o 
  -3   6  13       35.47       -6.87     26.49 o 
  -2   6  13      321.03      352.42     44.79 o 
  -1   6  13      924.43     1157.58     66.73 o 
   0   6  13      162.41      175.42     50.69 o 
   1   6  13     1708.96     1897.60     60.14 o 
   2   6  13       22.74       30.29     19.93 o 
   3   6  13      256.39      288.24     26.31 o 
   4   6  13      194.02      249.03     28.27 o 
   5   6  13       20.88       21.33     18.49 o 
   6   6  13      188.17      225.96     39.40 o 
   7   6  13        7.68      140.80    109.74 o 
  -6   7  13       28.12       32.05     53.77 o 
  -5   7  13       26.43        3.79     31.04 o 
  -4   7  13      265.65        2.20     32.72 o 
  -3   7  13        6.83        1.51     38.89 o 
  -2   7  13      376.17      335.85    233.91 o 
  -1   7  13      177.76      214.15     38.40 o 
   0   7  13      265.68      278.86     35.81 o 
   1   7  13      943.43     1063.46     49.96 o 
   2   7  13       74.04      113.97     25.19 o 
   3   7  13      330.72      334.11     27.07 o 
   4   7  13        5.16       -5.85     14.32 o 
   5   7  13       46.82       44.06     20.66 o 
   6   7  13      177.33        0.92     39.54 o 
   7   7  13        0.02      -30.72     89.82 o 
  -5   8  13      114.74       -3.01     37.28 o 
  -4   8  13       45.54       -2.05     32.50 o 
  -3   8  13       34.75       32.32     27.08 o 
  -2   8  13      374.93      383.99    110.77 o 
  -1   8  13       54.29       60.66     33.94 o 
   0   8  13      123.56      142.56     26.96 o 
   1   8  13      483.54      567.28     37.43 o 
   2   8  13      110.47      126.47     26.37 o 
   3   8  13      763.04      855.98     43.08 o 
   4   8  13        8.30       -1.50     16.37 o 
   5   8  13       99.86       69.44     45.34 o 
   6   8  13       43.58       -1.23     39.77 o 
   7   8  13       55.78        1.41     45.65 o 
  -5   9  13        9.80       14.28     39.71 o 
  -4   9  13       18.89      -10.75     35.57 o 
  -3   9  13      240.54      -11.59     38.18 o 
  -2   9  13      460.76      623.19    192.43 o 
  -1   9  13        2.75       33.46     33.49 o 
   0   9  13      154.15      176.86     29.19 o 
   1   9  13      283.08      365.46     34.20 o 
   2   9  13      473.72      505.86     42.94 o 
   3   9  13      217.06      112.82     72.68 o 
   4   9  13        6.44        6.49     15.78 o 
   5   9  13      137.75       76.61     57.99 o 
   6   9  13        2.96        0.78     39.15 o 
  -4  10  13        1.41       -3.00     32.80 o 
  -3  10  13      314.20       -7.48     33.77 o 
  -2  10  13       74.72       -0.08     18.57 o 
  -1  10  13      102.73       -0.46     15.97 o 
   0  10  13      139.75      160.09     27.34 o 
   1  10  13        6.28       13.32     24.91 o 
   2  10  13       37.26       71.23     36.91 o 
   3  10  13      127.46       68.63     33.42 o 
   4  10  13      148.86       85.09     37.19 o 
   5  10  13      268.32        1.19     61.44 o 
   6  10  13        5.15       -4.59     47.19 o 
  -3  11  13      217.86       -9.28     42.63 o 
  -2  11  13        5.25        0.75     19.02 o 
  -1  11  13      104.39       70.72     60.08 o 
   0  11  13       61.88       82.14     49.12 o 
   1  11  13        1.34       40.53     22.46 o 
   2  11  13      403.08      438.11     55.67 o 
   3  11  13       18.80       39.72     32.95 o 
   4  11  13        9.72        5.82     15.26 o 
   5  11  13      126.74        0.93     39.91 o 
  -3  12  13       53.67        0.94     49.87 o 
  -2  12  13        1.14       -0.69     28.25 o 
  -1  12  13      204.39      228.83     51.84 o 
   0  12  13       83.07      153.28     35.50 o 
   1  12  13      249.15      223.14     32.74 o 
   2  12  13       35.01       46.05     23.64 o 
   3  12  13       17.12        2.29     28.91 o 
   4  12  13       52.89       74.87     38.92 o 
   5  12  13       36.24       -3.49     44.88 o 
  -1  13  13      154.99      320.13     80.96 o 
   0  13  13       10.34       33.83     33.72 o 
   1  13  13      215.43      264.31     43.63 o 
   2  13  13       88.79      106.13     45.51 o 
   3  13  13        7.77       15.50     24.20 o 
   4  13  13      105.55      198.45     70.29 o 
   0  14  13       28.91       71.49     37.21 o 
   1  14  13      316.18      398.79     46.73 o 
   2  14  13       75.14      129.76     35.42 o 
  -1 -13  14        1.44       86.60     68.27 o 
   0 -13  14        0.54      261.40    135.57 o 
  -3 -12  14        6.38       -4.29     56.89 o 
  -2 -12  14       37.48       22.47     42.91 o 
  -1 -12  14       37.65       38.59     56.70 o 
   0 -12  14        0.04       80.16    107.42 o 
   1 -12  14       13.01      -61.70    106.53 o 
   2 -12  14        4.94       95.14    117.14 o 
  -4 -11  14       14.12       28.32     55.87 o 
  -3 -11  14      176.95      114.56     51.71 o 
  -2 -11  14        0.88      111.54    100.87 o 
  -1 -11  14       69.32       66.92    107.93 o 
   0 -11  14       10.03       17.05    100.10 o 
   1 -11  14        0.19       50.63     95.10 o 
   2 -11  14       10.84      109.14    114.64 o 
   3 -11  14        0.00       13.47     56.56 o 
  -5 -10  14        3.95       67.15     38.39 o 
  -4 -10  14       70.83      105.08     41.07 o 
  -3 -10  14      128.64       52.57     59.00 o 
  -2 -10  14      136.32      105.18     49.87 o 
  -1 -10  14      187.77      265.51     50.12 o 
   0 -10  14        2.01      -62.22     62.41 o 
   1 -10  14       61.68       69.15     60.25 o 
   2 -10  14        0.78        8.37     48.51 o 
   3 -10  14        0.51      115.85     69.33 o 
   4 -10  14       21.40      184.37    130.48 o 
  -5  -9  14       11.20       15.40     31.61 o 
  -4  -9  14       13.18       61.03     42.27 o 
  -3  -9  14       33.98       59.00     46.82 o 
  -2  -9  14      350.16      271.14     84.40 o 
  -1  -9  14      122.14      216.92     71.04 o 
   0  -9  14       28.14       37.63     39.52 o 
   1  -9  14      278.98      223.59     58.58 o 
   2  -9  14        4.39       35.47     54.76 o 
   3  -9  14       78.18      233.56    121.16 o 
   4  -9  14        0.32        7.34     50.56 o 
  -6  -8  14        0.18       59.91     49.59 o 
  -5  -8  14        4.87      -16.23     36.21 o 
  -4  -8  14        0.21       45.82     40.04 o 
  -3  -8  14       50.79      151.94    109.16 o 
  -2  -8  14       61.00       98.65     37.27 o 
  -1  -8  14        2.66       65.31     35.35 o 
   0  -8  14      222.20      118.45    103.00 o 
   1  -8  14       64.70       96.18     39.09 o 
   2  -8  14       23.54       15.97     58.56 o 
   3  -8  14      194.34      252.02     73.78 o 
   4  -8  14       21.01       52.77     60.19 o 
   5  -8  14        0.28      117.31     70.00 o 
  -6  -7  14        2.47       11.35     28.05 o 
  -5  -7  14       39.57       14.44     36.33 o 
  -4  -7  14       48.49      134.55     81.11 o 
  -3  -7  14       44.82      126.11     45.99 o 
  -2  -7  14       15.39       87.80    105.89 o 
  -1  -7  14        0.30       -4.49     25.41 o 
   0  -7  14      108.67      145.90     38.94 o 
   1  -7  14       36.16       81.54     95.38 o 
   2  -7  14       93.70       77.73     43.54 o 
   3  -7  14      153.45       58.90     85.28 o 
   4  -7  14        8.55       15.87     75.38 o 
   5  -7  14       42.54       38.28     57.09 o 
  -6  -6  14        5.63       56.53     41.95 o 
  -5  -6  14      170.62      236.43     69.07 o 
  -4  -6  14       30.33       -5.99     26.29 o 
  -3  -6  14       10.51      -19.82    115.89 o 
  -2  -6  14       31.54       23.90     36.28 o 
  -1  -6  14       26.07       31.95     46.85 o 
   0  -6  14        2.94       18.63     28.39 o 
   1  -6  14      214.30      299.23     53.46 o 
   2  -6  14      164.05      168.26     48.90 o 
   3  -6  14      159.48      205.96     79.27 o 
   4  -6  14        0.18      131.90     60.75 o 
   5  -6  14       70.59      145.59     65.84 o 
   6  -6  14       21.88       89.99    102.12 o 
  -6  -5  14       71.73       74.38     33.22 o 
  -5  -5  14       58.02      111.33     45.30 o 
  -4  -5  14        5.78      -22.99     34.56 o 
  -3  -5  14      186.31      196.21     61.80 o 
  -2  -5  14      119.20      182.74     60.23 o 
  -1  -5  14       13.62      -14.55     30.05 o 
   0  -5  14       20.37       40.56     47.43 o 
   1  -5  14       26.97       25.87     28.02 o 
   2  -5  14      237.07      203.70     39.23 o 
   3  -5  14      133.32      152.88     47.19 o 
   4  -5  14       68.58       64.76     49.55 o 
   5  -5  14       32.48      238.24    106.39 o 
   6  -5  14        0.08        5.57     43.24 o 
  -6  -4  14       67.75       42.48     44.80 o 
  -5  -4  14      351.78      378.56     58.77 o 
  -4  -4  14       61.47       25.26     29.85 o 
  -3  -4  14      335.92      310.86     51.62 o 
  -2  -4  14       46.89      206.97    106.20 o 
  -1  -4  14        0.43       -4.06     35.57 o 
   0  -4  14       43.78       71.75     51.42 o 
   1  -4  14       69.21       77.65     32.54 o 
   2  -4  14       28.90       -7.76     33.86 o 
   3  -4  14        3.29       45.42     35.14 o 
   4  -4  14       47.00       81.69     56.74 o 
   5  -4  14       41.56      167.19     58.70 o 
   6  -4  14        1.23        4.46     39.22 o 
  -7  -3  14       25.70       51.62     32.28 o 
  -6  -3  14      202.75      238.75     52.98 o 
  -5  -3  14        3.27       48.19     35.23 o 
  -4  -3  14      262.09       99.95     83.73 o 
  -3  -3  14      754.87      819.53    125.83 o 
  -2  -3  14       32.16       -9.72     38.24 o 
  -1  -3  14      368.78      385.03     85.75 o 
   0  -3  14      894.05      894.88    115.02 o 
   1  -3  14      187.15      186.09     36.21 o 
   2  -3  14        7.53        0.07     30.04 o 
   3  -3  14       26.47        1.15     26.31 o 
   4  -3  14        0.27        5.06     27.86 o 
   5  -3  14        5.05       89.18     49.70 o 
   6  -3  14        4.65       20.09     44.04 o 
   7  -3  14        1.58       69.07     56.35 o 
  -7  -2  14       13.34       37.13     29.29 o 
  -6  -2  14       14.64      178.35     67.05 o 
  -5  -2  14        2.15       85.70     74.12 o 
  -4  -2  14      209.81      105.51     95.45 o 
  -3  -2  14      535.11      566.48     48.34 o 
  -2  -2  14      896.26      993.03     54.92 o 
  -1  -2  14     2386.84     2583.55     91.55 o 
   0  -2  14     1220.71     1158.26     55.80 o 
   1  -2  14      569.14      491.09     51.03 o 
   2  -2  14       15.72      -10.03     28.05 o 
   3  -2  14       48.89       51.48     28.16 o 
   4  -2  14        1.52        3.14     21.40 o 
   5  -2  14       34.93      -16.00     37.70 o 
   6  -2  14       29.70       88.18     44.29 o 
   7  -2  14        0.52        2.50     36.30 o 
  -7  -1  14       13.61       14.36     27.79 o 
  -6  -1  14       79.69       14.46     39.97 o 
  -5  -1  14        6.64      -42.19     42.69 o 
  -4  -1  14       26.28       41.57     30.74 o 
  -3  -1  14       27.08       46.83     30.71 o 
  -2  -1  14      765.55      821.38     62.30 o 
  -1  -1  14     1131.06     1108.03     55.81 o 
   0  -1  14      323.83      288.30     39.11 o 
   1  -1  14     1024.30     1052.74     63.33 o 
   2  -1  14      521.83      537.73     71.36 o 
   3  -1  14      290.41      262.84     36.83 o 
   4  -1  14      115.97       92.85     30.37 o 
   5  -1  14        2.21        6.73     25.53 o 
   6  -1  14      126.87      135.71     38.97 o 
   7  -1  14        1.19      -33.14     43.74 o 
  -7   0  14       30.47       87.61     35.96 o 
  -6   0  14        9.17       12.49     39.46 o 
  -5   0  14       11.01       76.06     37.91 o 
  -4   0  14      134.26      176.63     48.68 o 
  -3   0  14       41.25       55.38     37.07 o 
  -2   0  14       79.23      140.25     56.17 o 
  -1   0  14      360.92      354.55     48.42 o 
   0   0  14      664.40      628.45     69.84 o 
   1   0  14     2614.99     2722.22     88.49 o 
   2   0  14       87.75       94.04     33.45 o 
   3   0  14      294.96      276.14     41.56 o 
   4   0  14       31.05       -0.72     27.07 o 
   5   0  14      187.66      171.80     31.80 o 
   6   0  14       46.23       75.89     81.18 o 
   7   0  14        1.06       35.43     51.91 o 
  -6   1  14       14.95       31.24     26.41 o 
  -5   1  14      111.75       87.91     39.37 o 
  -4   1  14      118.44      225.66     69.90 o 
  -3   1  14      214.70      253.12     50.00 o 
  -2   1  14       77.65       86.42     38.90 o 
  -1   1  14      167.27      205.69     67.34 o 
   0   1  14      339.33      367.11     39.03 o 
   1   1  14       79.64       52.66     31.28 o 
   2   1  14      215.19      246.23     33.90 o 
   3   1  14      693.68      675.25     50.61 o 
   4   1  14       63.85       27.37     45.60 o 
   5   1  14      183.26      176.74     31.91 o 
   6   1  14       32.28       23.32     36.28 o 
   7   1  14       18.02       11.68     26.33 o 
  -6   2  14       11.77       56.06     33.12 o 
  -5   2  14      283.23      255.71    172.85 o 
  -4   2  14       22.15       10.97     37.00 o 
  -3   2  14       20.67       12.45     27.19 o 
  -2   2  14       65.38       57.40     32.95 o 
  -1   2  14        6.74       14.42     24.36 o 
   0   2  14      308.02      295.89     48.57 o 
   1   2  14       18.68        3.59     19.29 o 
   2   2  14      540.05      694.03     61.32 o 
   3   2  14     1092.53     1154.55     58.53 o 
   4   2  14        0.85        4.55     19.00 o 
   5   2  14      106.81      113.14     24.23 o 
   6   2  14       22.17       25.97     29.41 o 
   7   2  14       26.52       17.75     27.84 o 
  -6   3  14       64.54       44.98     38.90 o 
  -5   3  14      348.11        2.34     33.49 o 
  -4   3  14       27.42       -2.83     26.01 o 
  -3   3  14       25.25       63.35     49.68 o 
  -2   3  14       23.91       25.96     40.63 o 
  -1   3  14      476.31      538.66     60.20 o 
   0   3  14       72.78      107.95     36.91 o 
   1   3  14        9.60       17.19     21.86 o 
   2   3  14       44.03       39.09     23.51 o 
   3   3  14      311.26      273.34     39.89 o 
   4   3  14       22.62       44.31     23.24 o 
   5   3  14      315.95      217.25     83.42 o 
   6   3  14        9.49        2.09     23.97 o 
   7   3  14        8.42       35.61     56.45 o 
  -6   4  14      138.41       51.85     47.90 o 
  -5   4  14      129.03        7.85     38.60 o 
  -4   4  14       26.92        3.26     31.36 o 
  -3   4  14      780.39      922.55     60.78 o 
  -2   4  14      279.69      296.90     42.78 o 
  -1   4  14      481.95      582.14     47.00 o 
   0   4  14      304.78      327.05     45.58 o 
   1   4  14       50.79       15.63     26.82 o 
   2   4  14       12.86       17.18     38.51 o 
   3   4  14      172.21      207.27     28.99 o 
   4   4  14      299.55      309.25     36.37 o 
   5   4  14      242.60      319.65     44.48 o 
   6   4  14        4.58       -7.38     18.47 o 
   7   4  14       15.19       33.47     56.71 o 
  -6   5  14       94.94       -1.01     38.07 o 
  -5   5  14       33.92        2.89     47.83 o 
  -4   5  14      140.57       -0.12     32.21 o 
  -3   5  14      576.87      573.37    351.55 o 
  -2   5  14       14.72       -7.78     25.47 o 
  -1   5  14     1112.04     1317.07     61.95 o 
   0   5  14       93.31      107.87     50.07 o 
   1   5  14      303.96      337.66     57.12 o 
   2   5  14      346.40      458.34     34.93 o 
   3   5  14        0.22       -5.56     17.85 o 
   4   5  14       66.52       88.46     25.48 o 
   5   5  14      126.93      124.03     29.00 o 
   6   5  14        5.67       36.33     21.48 o 
   7   5  14       37.69      210.02    122.01 o 
  -5   6  14        7.12        2.48     38.01 o 
  -4   6  14      100.40        3.96     30.73 o 
  -3   6  14       83.95       -5.10     27.85 o 
  -2   6  14      281.46      167.75    123.84 o 
  -1   6  14     1090.22     1451.88    179.48 o 
   0   6  14       25.86       11.38     28.85 o 
   1   6  14      350.86      516.33     42.18 o 
   2   6  14     1114.60     1242.27     55.61 o 
   3   6  14      119.74       85.55     27.77 o 
   4   6  14        1.02       29.13     26.12 o 
   5   6  14        9.60       -0.13     18.44 o 
   6   6  14       21.43       81.10     77.21 o 
   7   6  14       10.60      -34.02     59.97 o 
  -5   7  14        2.64        7.27     42.77 o 
  -4   7  14       86.17        4.69     31.36 o 
  -3   7  14       41.57       -1.41     30.27 o 
  -2   7  14      169.18       -3.62     26.24 o 
  -1   7  14     1450.88     1591.77     70.23 o 
   0   7  14        8.60       18.78     22.04 o 
   1   7  14      411.24      529.05     34.68 o 
   2   7  14      265.17      288.32     45.12 o 
   3   7  14      116.60       98.95     26.22 o 
   4   7  14      186.26      132.10     50.45 o 
   5   7  14        0.10       12.95     16.32 o 
   6   7  14       13.21       -0.71     64.09 o 
  -5   8  14       13.53        4.22     56.26 o 
  -4   8  14       13.91        0.38     44.58 o 
  -3   8  14        6.29        3.31     20.98 o 
  -2   8  14      539.53      640.38    176.67 o 
  -1   8  14      242.09      144.01     71.11 o 
   0   8  14        5.94       42.97     23.90 o 
   1   8  14      755.41      935.29     67.56 o 
   2   8  14        0.15        7.81     22.96 o 
   3   8  14      833.79      914.56     45.49 o 
   4   8  14      694.78      729.42    131.74 o 
   5   8  14       14.20       16.04     16.30 o 
   6   8  14       38.74        4.95     73.27 o 
  -4   9  14       59.28        0.63     37.49 o 
  -3   9  14       39.77       25.43     31.26 o 
  -2   9  14       80.63       45.82     29.95 o 
  -1   9  14        1.08        2.23     20.43 o 
   0   9  14      350.82      465.30     55.89 o 
   1   9  14      330.50      381.36     52.65 o 
   2   9  14      121.12      127.85     26.65 o 
   3   9  14      597.63      749.07     44.45 o 
   4   9  14      106.93       19.57     25.95 o 
   5   9  14      262.94      103.81     78.68 o 
   6   9  14       98.33        6.99     78.51 o 
  -4  10  14      155.95       -3.28     77.81 o 
  -3  10  14       13.71       -4.57     32.59 o 
  -2  10  14       33.19        1.70     22.92 o 
  -1  10  14       47.69        1.44     20.62 o 
   0  10  14      116.55      167.57     45.99 o 
   1  10  14       35.72       73.87     25.26 o 
   2  10  14       80.56       67.48     27.15 o 
   3  10  14       82.45       11.47     19.34 o 
   4  10  14      109.75       49.33     25.22 o 
   5  10  14      288.40        9.31     48.56 o 
  -3  11  14       93.49        1.18     31.52 o 
  -2  11  14       64.91        3.86     31.39 o 
  -1  11  14       11.58       -6.11     26.46 o 
   0  11  14       38.13       84.93     36.68 o 
   1  11  14        6.67       14.35     23.46 o 
   2  11  14      171.53      238.69     35.58 o 
   3  11  14       28.16       12.60     31.01 o 
   4  11  14       55.75       32.82     24.93 o 
   5  11  14       76.05        6.40     47.52 o 
  -2  12  14       12.36       13.01     36.53 o 
  -1  12  14       58.15      100.77     29.03 o 
   0  12  14      151.02      243.22     54.37 o 
   1  12  14       15.81       31.56     31.28 o 
   2  12  14      189.52      216.71     42.37 o 
   3  12  14       15.11      -11.09     23.12 o 
   4  12  14       18.67       94.91     98.22 o 
   0  13  14       21.57       80.18     35.15 o 
   1  13  14       30.96       52.80     30.89 o 
   2  13  14       87.99      112.26     35.30 o 
  -2 -12  15        0.66       14.56     47.07 o 
  -1 -12  15        0.29       78.33     47.25 o 
   0 -12  15        0.26      249.56    138.45 o 
  -3 -11  15       69.43      141.64     47.97 o 
  -2 -11  15       71.90      101.06     70.96 o 
  -1 -11  15       17.06      -42.24     42.24 o 
   0 -11  15       29.89       91.71     47.83 o 
   1 -11  15        0.35      114.47    119.00 o 
   2 -11  15        2.72      -40.46    102.09 o 
  -4 -10  15      118.13       58.27     53.75 o 
  -3 -10  15      166.75      156.46     67.76 o 
  -2 -10  15       25.24       79.94    122.32 o 
  -1 -10  15       35.11      126.12     73.63 o 
   0 -10  15       20.95       96.33    134.13 o 
   1 -10  15       66.49      122.67     49.56 o 
   2 -10  15        7.87        9.13     52.31 o 
   3 -10  15       26.33       57.03     67.87 o 
  -5  -9  15        8.62       44.30     46.44 o 
  -4  -9  15       52.45      121.17     52.16 o 
  -3  -9  15       35.93      144.39     52.98 o 
  -2  -9  15       22.70      -16.68     32.52 o 
  -1  -9  15      224.25      301.75     63.86 o 
   0  -9  15       14.22       82.79     66.77 o 
   1  -9  15      145.47      196.89     51.94 o 
   2  -9  15       67.70      189.61     71.87 o 
   3  -9  15       13.72       89.46    107.98 o 
   4  -9  15       24.98      -33.30     62.72 o 
  -5  -8  15       15.96      -28.87     39.83 o 
  -4  -8  15        2.61       59.84     65.69 o 
  -3  -8  15        0.56       49.59     76.28 o 
  -2  -8  15      177.30      207.94     54.00 o 
  -1  -8  15      187.50      227.33     47.38 o 
   0  -8  15        0.19       49.24     43.53 o 
   1  -8  15      162.08      250.57     86.52 o 
   2  -8  15        1.29       22.09     66.54 o 
   3  -8  15       30.78      115.85     65.11 o 
   4  -8  15       40.56       13.81     53.20 o 
  -5  -7  15       22.06       31.11     34.47 o 
  -4  -7  15        2.67      -24.08     55.06 o 
  -3  -7  15       40.85       76.52     45.33 o 
  -2  -7  15       88.05       76.96     45.08 o 
  -1  -7  15       39.85       -0.35     32.27 o 
   0  -7  15       83.88       20.93     32.92 o 
   1  -7  15       91.61       75.06     59.95 o 
   2  -7  15       54.64      135.32     83.41 o 
   3  -7  15      302.27      411.48    143.15 o 
   4  -7  15        0.05       53.65     57.86 o 
   5  -7  15        4.32      117.04     71.12 o 
  -6  -6  15        0.21       84.46     35.90 o 
  -5  -6  15       16.26      102.73     48.49 o 
  -4  -6  15        0.14      -25.62     39.78 o 
  -3  -6  15        2.58       12.73     29.37 o 
  -2  -6  15       45.72       88.54     37.31 o 
  -1  -6  15       85.48       86.58     44.82 o 
   0  -6  15      441.86      420.62     59.73 o 
   1  -6  15       44.48       -1.05     25.66 o 
   2  -6  15       39.19       55.01     35.62 o 
   3  -6  15      446.33      411.12     55.77 o 
   4  -6  15       17.23      -30.53     50.71 o 
   5  -6  15       11.05      139.02     67.05 o 
  -6  -5  15        0.74       34.12     33.72 o 
  -5  -5  15       56.47       80.38     60.81 o 
  -4  -5  15        9.11       13.88     31.20 o 
  -3  -5  15      131.82      182.08     41.93 o 
  -2  -5  15        4.60       28.22     31.32 o 
  -1  -5  15       12.92        5.68     45.37 o 
   0  -5  15      197.69      137.14     62.38 o 
   1  -5  15      157.72      219.47     43.03 o 
   2  -5  15       53.88       43.15     33.39 o 
   3  -5  15       36.83      148.69     87.95 o 
   4  -5  15        7.03       21.13     32.41 o 
   5  -5  15       64.82      239.57    111.86 o 
   6  -5  15        1.59        4.87     45.09 o 
  -6  -4  15        7.44      151.09     67.30 o 
  -5  -4  15      225.34      288.55     58.63 o 
  -4  -4  15        0.81       30.19     38.10 o 
  -3  -4  15      332.39      147.16    114.95 o 
  -2  -4  15        3.65       34.79     37.19 o 
  -1  -4  15       59.81       91.68     35.10 o 
   0  -4  15        0.65       -1.55     41.12 o 
   1  -4  15       53.26       54.26     32.82 o 
   2  -4  15       17.27       32.82     74.11 o 
   3  -4  15       12.21       29.54     85.57 o 
   4  -4  15       18.50       23.74     71.84 o 
   5  -4  15       63.04       45.07     52.53 o 
   6  -4  15       15.78       15.75     49.09 o 
  -6  -3  15       33.34       11.67     48.55 o 
  -5  -3  15       49.51       96.81     85.19 o 
  -4  -3  15       16.94       -7.38     28.41 o 
  -3  -3  15      487.43      386.63    266.87 o 
  -2  -3  15       20.37       57.99     52.67 o 
  -1  -3  15       89.69       62.37     32.83 o 
   0  -3  15       10.24       30.37     34.46 o 
   1  -3  15        6.12      -26.18     27.69 o 
   2  -3  15      363.42      308.01     50.51 o 
   3  -3  15      116.36      123.63     43.59 o 
   4  -3  15        9.08       11.42     33.00 o 
   5  -3  15       33.97      125.94     55.65 o 
   6  -3  15        0.15       -3.28     38.92 o 
  -6  -2  15       37.42       80.81     47.42 o 
  -5  -2  15       75.72       80.81     39.33 o 
  -4  -2  15        2.62       17.43     30.01 o 
  -3  -2  15      445.50      257.96    241.25 o 
  -2  -2  15       35.59       44.30     37.67 o 
  -1  -2  15      422.80      395.54     45.36 o 
   0  -2  15      183.21      232.17     63.13 o 
   1  -2  15      273.73      248.31     47.48 o 
   2  -2  15      142.30      120.75     41.08 o 
   3  -2  15       48.81       51.56     36.75 o 
   4  -2  15        7.91       18.49     33.11 o 
   5  -2  15        8.52       28.66     29.63 o 
   6  -2  15        2.33      -14.18     42.86 o 
  -6  -1  15       23.23        1.41     29.09 o 
  -5  -1  15       34.64       70.12     67.19 o 
  -4  -1  15      235.28      385.28     59.52 o 
  -3  -1  15      697.72      740.60     57.33 o 
  -2  -1  15       72.81       98.33     34.49 o 
  -1  -1  15      561.74      738.87     62.01 o 
   0  -1  15        4.38       -3.74     22.11 o 
   1  -1  15       40.23       31.80     27.69 o 
   2  -1  15      175.85      175.66     42.78 o 
   3  -1  15      158.23      165.15     44.32 o 
   4  -1  15      159.80       78.88     39.40 o 
   5  -1  15       44.03       43.96     35.13 o 
   6  -1  15      107.47      172.48     43.46 o 
  -6   0  15       18.80       50.10     87.51 o 
  -5   0  15       84.32      160.51     45.11 o 
  -4   0  15      287.57      367.69     50.35 o 
  -3   0  15      187.29      120.31     90.07 o 
  -2   0  15       31.86       58.77     39.70 o 
  -1   0  15      417.54      481.68     54.31 o 
   0   0  15       13.71        3.19     21.29 o 
   1   0  15     1112.39     1127.13     66.07 o 
   2   0  15      112.29      120.60     32.59 o 
   3   0  15      384.33      397.33     54.67 o 
   4   0  15       94.84      127.59     52.02 o 
   5   0  15       17.22       36.15     26.87 o 
   6   0  15       35.89       48.70     53.58 o 
   7   0  15        5.01       71.92     79.32 o 
  -6   1  15       23.70      -38.84     45.95 o 
  -5   1  15      193.78      280.74     51.85 o 
  -4   1  15       66.74      110.06     41.47 o 
  -3   1  15       40.54       57.89     51.20 o 
  -2   1  15       72.02       70.89     98.32 o 
  -1   1  15      360.17      386.97     45.58 o 
   0   1  15      192.97      236.58     44.86 o 
   1   1  15      707.04      861.37     50.96 o 
   2   1  15        0.28       30.05     25.50 o 
   3   1  15      440.64      534.10     57.26 o 
   4   1  15      109.59      118.16     52.31 o 
   5   1  15       10.93       14.14     23.54 o 
   6   1  15       48.31       36.88     55.60 o 
   7   1  15       22.22       39.95     42.17 o 
  -6   2  15       52.27        5.17     36.97 o 
  -5   2  15       81.00       78.55     68.18 o 
  -4   2  15      174.66      186.89     65.92 o 
  -3   2  15      100.60      124.39     46.79 o 
  -2   2  15        2.42       14.46     27.54 o 
  -1   2  15        3.27       42.32     34.18 o 
   0   2  15       95.99      143.55     40.68 o 
   1   2  15      186.27      231.37     57.02 o 
   2   2  15      151.20      241.51     42.20 o 
   3   2  15      367.83      486.41     63.32 o 
   4   2  15        5.46       36.70     29.95 o 
   5   2  15      345.15      302.70     52.53 o 
   6   2  15      121.07       75.07     99.08 o 
   7   2  15        1.88       18.19     36.55 o 
  -6   3  15       16.60       14.96     25.94 o 
  -5   3  15      148.02      100.94     89.87 o 
  -4   3  15       21.18       38.17     43.59 o 
  -3   3  15       16.04        6.51     27.18 o 
  -2   3  15      264.22      144.09    143.23 o 
  -1   3  15       50.51       14.92     29.26 o 
   0   3  15      193.76      225.01     58.34 o 
   1   3  15      130.75      178.34     34.57 o 
   2   3  15      100.98      126.00     37.34 o 
   3   3  15       33.19       60.72     32.35 o 
   4   3  15        2.30       -9.73     24.44 o 
   5   3  15      465.73      483.23     87.34 o 
   6   3  15        9.89       26.49     24.52 o 
   7   3  15       10.69       98.82     70.02 o 
  -6   4  15       12.38       17.74     26.97 o 
  -5   4  15      100.97       -1.14     29.57 o 
  -4   4  15        9.88        3.18     28.15 o 
  -3   4  15      571.77      431.01    298.65 o 
  -2   4  15      336.77      207.07    212.51 o 
  -1   4  15      193.32      229.84     41.50 o 
   0   4  15      265.09      251.20     38.78 o 
   1   4  15      213.49      213.82     36.36 o 
   2   4  15      369.58      338.13     45.50 o 
   3   4  15        2.88       73.04     26.49 o 
   4   4  15       19.51       29.74     28.74 o 
   5   4  15      195.04      250.64     31.80 o 
   6   4  15       15.27       55.80     28.03 o 
  -5   5  15       76.06       -8.88     35.71 o 
  -4   5  15        0.84        5.89     37.60 o 
  -3   5  15      335.36       -4.61     35.55 o 
  -2   5  15       70.64       12.61     28.55 o 
  -1   5  15      555.53      655.83     53.82 o 
   0   5  15      157.38      156.55     43.63 o 
   1   5  15        6.61      -13.56     29.05 o 
   2   5  15      138.92      124.80     47.97 o 
   3   5  15      103.87      104.20     24.85 o 
   4   5  15      240.62      288.18     81.20 o 
   5   5  15       12.43        1.57     19.81 o 
   6   5  15        0.05       17.25     26.41 o 
  -5   6  15        2.50      -15.14     61.00 o 
  -4   6  15       12.28        3.00     30.17 o 
  -3   6  15      271.53        4.61     36.58 o 
  -2   6  15        0.01        1.70     30.51 o 
  -1   6  15      181.10      117.36    105.41 o 
   0   6  15      499.41      459.84     47.93 o 
   1   6  15      327.63      465.80     44.99 o 
   2   6  15       38.28       28.34     27.44 o 
   3   6  15       53.09       94.14     24.25 o 
   4   6  15       93.58      122.77     39.94 o 
   5   6  15       19.62       35.52     29.23 o 
   6   6  15        3.19       12.88     79.21 o 
  -5   7  15        0.10        9.16     46.97 o 
  -4   7  15      164.86       -1.52     31.26 o 
  -3   7  15       94.85       -0.98     29.38 o 
  -2   7  15       26.45        1.52     25.06 o 
  -1   7  15      516.38      596.98    361.94 o 
   0   7  15      176.04      126.07     30.01 o 
   1   7  15      219.38      293.70     32.20 o 
   2   7  15      196.70      240.40     33.69 o 
   3   7  15       32.63       41.56     23.69 o 
   4   7  15       93.56       74.17     37.79 o 
   5   7  15       14.94       14.58     18.53 o 
   6   7  15       36.04       -4.73     47.04 o 
  -4   8  15      114.50       -1.14     37.04 o 
  -3   8  15       67.10       21.01     22.12 o 
  -2   8  15       63.16       21.74     30.31 o 
  -1   8  15      327.68        0.39     28.29 o 
   0   8  15        0.00      -14.62     23.42 o 
   1   8  15      421.55      472.57     60.30 o 
   2   8  15      132.13      155.18     35.84 o 
   3   8  15       30.95       31.70     32.33 o 
   4   8  15      292.73       -1.47     21.12 o 
   5   8  15        2.23       -3.08     18.35 o 
   6   8  15       87.57       -7.99     51.80 o 
  -3   9  15       31.72       -1.99     35.47 o 
  -2   9  15       70.16       26.94     29.10 o 
  -1   9  15       83.77       27.46     26.30 o 
   0   9  15      130.04      162.16     35.58 o 
   1   9  15      378.53      461.94     42.89 o 
   2   9  15       54.98       30.78     22.84 o 
   3   9  15      202.45       12.79     22.26 o 
   4   9  15      142.82       22.72     21.01 o 
   5   9  15       27.15      -10.85     49.75 o 
  -3  10  15       24.44        0.41     36.60 o 
  -2  10  15       99.51       -2.90     20.17 o 
  -1  10  15       40.50       39.38     36.75 o 
   0  10  15      174.65      167.98     35.51 o 
   1  10  15      244.35      396.65     43.94 o 
   2  10  15        5.55       37.40     27.66 o 
   3  10  15      234.99      135.31     71.85 o 
   4  10  15       11.82        8.19     21.96 o 
   5  10  15       35.88       13.75     51.25 o 
  -2  11  15      161.60      -11.81     36.90 o 
  -1  11  15       16.39       15.33     22.19 o 
   0  11  15       81.99      105.35     61.18 o 
   1  11  15       86.26      128.01     68.62 o 
   2  11  15       52.26       89.83     37.89 o 
   3  11  15      331.06      229.22    116.61 o 
   4  11  15        1.12      -11.78     26.92 o 
  -1  12  15       53.44       84.38     54.82 o 
   0  12  15      126.32       86.21     45.82 o 
   1  12  15       49.31       88.76     30.59 o 
   2  12  15      122.42      194.05     34.61 o 
   3  12  15       94.31       29.97     42.59 o 
  -2 -11  16        4.93       34.57     41.67 o 
  -1 -11  16        6.77       74.33     48.62 o 
   0 -11  16       51.38      162.23    109.36 o 
  -3 -10  16      162.70      187.40     52.65 o 
  -2 -10  16        6.75       26.94    110.44 o 
  -1 -10  16        0.60      -76.40     76.40 o 
   0 -10  16       18.86      127.94     62.63 o 
   1 -10  16        0.92      -38.06     43.71 o 
   2 -10  16       13.57        4.97     54.58 o 
  -4  -9  16        0.04      -11.70     43.20 o 
  -3  -9  16       10.94      178.87     79.24 o 
  -2  -9  16        4.98      -13.18     39.38 o 
  -1  -9  16       51.39      145.01     74.54 o 
   0  -9  16       18.25       43.87     64.66 o 
   1  -9  16       13.07       11.72     35.54 o 
   2  -9  16       36.16       91.27     48.99 o 
   3  -9  16        3.05      223.53    131.66 o 
  -4  -8  16       15.40      -20.89     43.58 o 
  -3  -8  16        8.26      -14.62     33.93 o 
  -2  -8  16       11.23       -1.24     27.59 o 
  -1  -8  16       87.05      223.36     65.28 o 
   0  -8  16       14.10       -1.73     28.66 o 
   1  -8  16       12.21        7.70     65.14 o 
   2  -8  16       68.28      218.69     53.93 o 
   3  -8  16        0.72       43.60     64.37 o 
   4  -8  16        8.01       70.19     68.09 o 
  -5  -7  16        8.57       57.87     46.88 o 
  -4  -7  16        1.59       14.18     41.48 o 
  -3  -7  16       54.50       74.18     48.68 o 
  -2  -7  16        0.08       32.31     42.66 o 
  -1  -7  16      285.94      307.65     77.73 o 
   0  -7  16        2.57       53.08     44.72 o 
   1  -7  16       89.36      126.50     70.68 o 
   2  -7  16        1.05       92.61     43.37 o 
   3  -7  16        7.84      -27.31     43.42 o 
   4  -7  16      172.91      167.49     78.97 o 
  -5  -6  16       40.22       62.40     39.88 o 
  -4  -6  16      114.55       86.08    113.50 o 
  -3  -6  16        1.06       17.60     51.98 o 
  -2  -6  16       82.20       37.09     35.41 o 
  -1  -6  16       44.07       74.77     48.04 o 
   0  -6  16       10.91        6.93     38.01 o 
   1  -6  16      176.07      153.89     54.31 o 
   2  -6  16       31.99       38.24     37.55 o 
   3  -6  16       94.17      163.28     83.75 o 
   4  -6  16       71.01       93.61     65.91 o 
   5  -6  16        0.23       19.96     56.14 o 
  -5  -5  16       19.58       87.40     47.04 o 
  -4  -5  16      233.23      170.22    136.99 o 
  -3  -5  16      207.70      314.68     60.68 o 
  -2  -5  16        5.53       52.88     42.72 o 
  -1  -5  16        4.00      102.95     39.82 o 
   0  -5  16      261.07      270.62     57.02 o 
   1  -5  16       33.97       63.37     37.55 o 
   2  -5  16        1.75       26.89     63.06 o 
   3  -5  16      153.46      246.63     48.62 o 
   4  -5  16       41.77       46.38     38.02 o 
   5  -5  16       44.99       79.98    102.40 o 
  -5  -4  16       18.24       42.81     83.50 o 
  -4  -4  16       60.59       75.17     58.44 o 
  -3  -4  16       94.39       48.39     58.36 o 
  -2  -4  16      220.33      291.38     57.95 o 
  -1  -4  16        5.88      109.61     51.64 o 
   0  -4  16       58.28       70.69     44.20 o 
   1  -4  16        0.44       37.16     32.54 o 
   2  -4  16        0.16       57.25     42.19 o 
   3  -4  16       14.29       62.94     44.71 o 
   4  -4  16       34.67       13.25     30.78 o 
   5  -4  16       16.49      -18.43     49.12 o 
  -6  -3  16        0.08       10.32     39.00 o 
  -5  -3  16       25.25      129.14     58.47 o 
  -4  -3  16       20.45       18.00     39.71 o 
  -3  -3  16      228.28      110.46    127.70 o 
  -2  -3  16      590.83      737.98     93.53 o 
  -1  -3  16       22.50       -3.48     40.75 o 
   0  -3  16       16.59       13.04     28.05 o 
   1  -3  16       10.78       30.71     37.05 o 
   2  -3  16       31.94       10.14     42.65 o 
   3  -3  16      145.33      169.77     49.61 o 
   4  -3  16       11.95       25.42     37.40 o 
   5  -3  16       14.79       53.11     53.99 o 
   6  -3  16       21.51      -21.37     50.26 o 
  -6  -2  16       32.95      106.94     71.48 o 
  -5  -2  16        0.68      -24.32     32.89 o 
  -4  -2  16       11.90       56.01     45.50 o 
  -3  -2  16      214.06       84.72     99.61 o 
  -2  -2  16      253.00      272.06    181.56 o 
  -1  -2  16      125.44      183.84     49.43 o 
   0  -2  16      212.23      263.56     43.70 o 
   1  -2  16       20.83      -19.93     52.83 o 
   2  -2  16      186.35      171.85     55.31 o 
   3  -2  16      124.19      135.56     45.42 o 
   4  -2  16        1.81      -15.06     28.25 o 
   5  -2  16       32.45       23.69     31.76 o 
   6  -2  16        1.14       23.94     50.05 o 
  -6  -1  16       11.85       26.05     47.59 o 
  -5  -1  16       95.45      161.46     51.40 o 
  -4  -1  16        5.26       10.04     30.54 o 
  -3  -1  16        8.59        4.63     31.61 o 
  -2  -1  16       10.59        6.62     33.64 o 
  -1  -1  16      930.38      982.37     63.76 o 
   0  -1  16      144.25      179.92     39.56 o 
   1  -1  16       18.70       15.19     32.71 o 
   2  -1  16      286.77      237.21     65.49 o 
   3  -1  16       13.08        0.62     26.46 o 
   4  -1  16       42.50        8.59     37.29 o 
   5  -1  16       63.55      104.71     44.51 o 
   6  -1  16        4.11      -40.08     50.16 o 
  -6   0  16       95.25       93.48    109.56 o 
  -5   0  16       61.21       57.35     48.12 o 
  -4   0  16       83.52      172.92     74.87 o 
  -3   0  16        0.73      -38.08     42.61 o 
  -2   0  16       84.22       19.52     30.47 o 
  -1   0  16      313.87      240.93    182.90 o 
   0   0  16       75.50      101.96     55.69 o 
   1   0  16       13.86       60.28     36.87 o 
   2   0  16      452.21      415.62     54.85 o 
   3   0  16       13.71        4.78     23.49 o 
   4   0  16      133.56      125.24     42.98 o 
   5   0  16       13.63       86.31     33.25 o 
   6   0  16        8.63       18.80     66.18 o 
  -6   1  16       62.65       -1.01     42.23 o 
  -5   1  16        0.00        0.34     38.64 o 
  -4   1  16      107.95      117.67     70.59 o 
  -3   1  16       96.30      142.88    131.27 o 
  -2   1  16      239.45      154.32    173.07 o 
  -1   1  16       18.31        4.06     29.30 o 
   0   1  16       54.60       39.61     30.92 o 
   1   1  16      504.21      605.28     59.46 o 
   2   1  16      104.50      147.45     42.97 o 
   3   1  16       48.47       65.04     36.22 o 
   4   1  16      116.25       96.61     65.00 o 
   5   1  16       13.11       27.43     38.20 o 
   6   1  16        0.79      -15.08     50.53 o 
  -5   2  16        0.44       57.92     74.02 o 
  -4   2  16      232.26      317.93     65.82 o 
  -3   2  16       75.74      129.48     65.12 o 
  -2   2  16      199.55       12.93     34.12 o 
  -1   2  16       19.58       28.20     49.06 o 
   0   2  16      156.32      141.64     52.66 o 
   1   2  16      501.31      664.76    156.00 o 
   2   2  16      119.78      132.51     34.48 o 
   3   2  16       28.46       18.89     25.63 o 
   4   2  16      110.24      115.59     32.32 o 
   5   2  16        0.74      -19.11     35.01 o 
   6   2  16       76.97       32.21     37.51 o 
  -5   3  16       42.49       36.32     41.20 o 
  -4   3  16       68.17       57.45     60.57 o 
  -3   3  16        2.57      -24.59     39.01 o 
  -2   3  16      472.56        6.50     45.92 o 
  -1   3  16      126.56       72.09     95.92 o 
   0   3  16      184.11      160.41     38.44 o 
   1   3  16      668.55      708.95     61.11 o 
   2   3  16        4.09       -2.65     26.35 o 
   3   3  16      373.23      310.26     95.64 o 
   4   3  16        4.66       -8.18     24.85 o 
   5   3  16       11.93       27.16     29.51 o 
   6   3  16       92.54       18.06     32.26 o 
  -5   4  16       59.01       20.40     39.22 o 
  -4   4  16       64.43       66.20     63.63 o 
  -3   4  16      257.36      118.18    115.14 o 
  -2   4  16      638.17      716.25    422.28 o 
  -1   4  16       69.76       19.16     47.34 o 
   0   4  16      254.56      139.46    119.11 o 
   1   4  16       24.16       66.45     31.50 o 
   2   4  16      321.20      265.28     39.22 o 
   3   4  16      409.55      392.29     40.45 o 
   4   4  16        7.44       22.69     34.63 o 
   5   4  16      106.83       97.89     31.90 o 
   6   4  16       15.75       53.30     28.85 o 
  -5   5  16      159.33      -21.17     41.71 o 
  -4   5  16        0.09       -3.84     34.59 o 
  -3   5  16      104.29        5.88     30.49 o 
  -2   5  16       79.00       13.38     35.93 o 
  -1   5  16        1.30       -0.59     23.39 o 
   0   5  16      284.86      183.10    132.88 o 
   1   5  16        3.47       14.90     31.14 o 
   2   5  16      367.45      348.66     41.46 o 
   3   5  16       99.29      101.12     30.58 o 
   4   5  16       18.25       49.44     31.95 o 
   5   5  16      177.71      187.10     42.34 o 
   6   5  16        0.06       43.96     48.05 o 
  -4   6  16        9.84        9.21     36.19 o 
  -3   6  16      117.28        3.40     36.74 o 
  -2   6  16       26.37      -10.96     30.46 o 
  -1   6  16       47.71       -5.58     27.65 o 
   0   6  16      152.35      103.81     98.72 o 
   1   6  16       57.11       41.31     30.11 o 
   2   6  16      306.30      376.10     40.19 o 
   3   6  16        0.20       18.80     21.17 o 
   4   6  16        1.60      -21.96     27.27 o 
   5   6  16       68.43       42.71     33.37 o 
   6   6  16        2.04        4.79     49.49 o 
  -4   7  16       12.30       -6.19     35.57 o 
  -3   7  16      164.28       -1.86     47.77 o 
  -2   7  16       19.31        0.66     32.19 o 
  -1   7  16       97.88        6.21     35.32 o 
   0   7  16      155.48      129.40     56.72 o 
   1   7  16       44.09       75.90     26.24 o 
   2   7  16      108.86      218.43     32.30 o 
   3   7  16      113.56       91.59     27.30 o 
   4   7  16      107.52      156.87     36.79 o 
   5   7  16      115.90      111.36     49.02 o 
  -3   8  16       69.28       21.00     24.12 o 
  -2   8  16        0.08       -5.60     27.78 o 
  -1   8  16      319.29      133.09     85.98 o 
   0   8  16        0.48       39.29     40.06 o 
   1   8  16      281.98      343.24     47.83 o 
   2   8  16       95.28      131.20     51.08 o 
   3   8  16        1.67      -15.79     28.38 o 
   4   8  16      262.81       -0.48     34.23 o 
   5   8  16      142.11       93.92     70.24 o 
  -3   9  16       32.67      -13.40     47.40 o 
  -2   9  16       50.06       30.70     31.79 o 
  -1   9  16       87.53       25.59     30.02 o 
   0   9  16        1.29       45.91     28.92 o 
   1   9  16      248.02      254.34     39.48 o 
   2   9  16       36.42       -5.27     34.70 o 
   3   9  16       75.64       93.01     63.88 o 
   4   9  16      197.38       27.08     28.21 o 
  -2  10  16      140.70       -1.32     26.52 o 
  -1  10  16      100.18       41.92     42.49 o 
   0  10  16        0.34        5.33     63.26 o 
   1  10  16      216.14      354.86     52.62 o 
   2  10  16        0.11       54.82     31.39 o 
   3  10  16      133.86       92.31     40.00 o 
   4  10  16       32.45        4.87     20.23 o 
  -1  11  16       91.67      145.20     65.44 o 
   0  11  16       82.48       99.06     42.80 o 
   1  11  16       79.29      153.24     38.10 o 
   2  11  16       26.71       92.98     51.86 o 
   3  11  16      167.21      102.46     34.85 o 
  -1 -10  17        2.74      -37.26     53.39 o 
   0 -10  17       30.00      126.53     67.80 o 
  -3  -9  17        3.57       42.76     49.85 o 
  -2  -9  17       14.19       21.89     39.31 o 
  -1  -9  17        3.06       51.25     43.77 o 
   0  -9  17       37.62       50.88     85.09 o 
   1  -9  17        1.51       81.84     53.53 o 
   2  -9  17       28.11       49.61     47.02 o 
  -3  -8  17        0.10        8.08     33.87 o 
  -2  -8  17       17.38       27.71     50.91 o 
  -1  -8  17        0.26       88.29     45.64 o 
   0  -8  17       36.36        8.70     42.44 o 
   1  -8  17        0.04      154.93     82.78 o 
   2  -8  17       23.79       55.35     56.56 o 
   3  -8  17        0.42      -79.59     79.59 o 
  -4  -7  17      106.62       59.25     68.96 o 
  -3  -7  17       17.41       27.72     43.44 o 
  -2  -7  17       14.23      101.11     55.52 o 
  -1  -7  17       13.66        8.55     44.60 o 
   0  -7  17       56.99       -9.16     46.31 o 
   1  -7  17        8.18       15.78     42.49 o 
   2  -7  17       23.86       39.78     68.94 o 
   3  -7  17       17.96       42.99     52.94 o 
  -4  -6  17       91.97       98.78     74.17 o 
  -3  -6  17       35.92      139.60     78.92 o 
  -2  -6  17      120.96      137.07     56.14 o 
  -1  -6  17       55.04       97.63     68.03 o 
   0  -6  17        1.64       12.33     91.51 o 
   1  -6  17       17.59      -50.75     50.75 o 
   2  -6  17       68.74       33.78     73.82 o 
   3  -6  17       33.90       83.97     45.45 o 
   4  -6  17       48.14      189.97     78.14 o 
  -5  -5  17       22.74       13.53     33.48 o 
  -4  -5  17      101.43      119.53    173.01 o 
  -3  -5  17       38.78       35.62     38.75 o 
  -2  -5  17      123.56      165.22     47.47 o 
  -1  -5  17       83.84      172.67     74.83 o 
   0  -5  17       63.27      171.37     47.10 o 
   1  -5  17       57.24       70.36    124.35 o 
   2  -5  17       10.14       62.00    161.69 o 
   3  -5  17        2.86       71.28     50.37 o 
   4  -5  17       36.35       84.55     56.72 o 
  -5  -4  17       38.15      214.33     78.74 o 
  -4  -4  17       24.66       59.72     62.08 o 
  -3  -4  17        7.49        4.20     30.23 o 
  -2  -4  17      160.50      152.85     46.89 o 
  -1  -4  17      111.28      117.06     44.03 o 
   0  -4  17       84.71      147.76     68.21 o 
   1  -4  17       76.11       98.47     60.84 o 
   2  -4  17       77.67       71.40     47.49 o 
   3  -4  17       15.76       33.59     73.05 o 
   4  -4  17       39.74      104.91     44.90 o 
   5  -4  17       25.43       -1.91     43.63 o 
  -5  -3  17       12.60      105.11     68.41 o 
  -4  -3  17        6.15       35.33     45.99 o 
  -3  -3  17        0.49       -1.21     34.97 o 
  -2  -3  17      166.69      114.07     77.83 o 
  -1  -3  17        1.79       31.00     51.29 o 
   0  -3  17      431.28      405.23     64.35 o 
   1  -3  17       64.14      120.45     82.19 o 
   2  -3  17       76.92      137.07     42.39 o 
   3  -3  17       72.03       79.90     51.28 o 
   4  -3  17       46.11       42.07     42.06 o 
   5  -3  17       40.23      217.65     74.51 o 
  -5  -2  17       29.62       42.30     61.42 o 
  -4  -2  17       21.58       30.60     46.22 o 
  -3  -2  17       14.03      -13.15     52.77 o 
  -2  -2  17        8.59       33.64     41.99 o 
  -1  -2  17       54.40       75.13     38.70 o 
   0  -2  17      203.90      243.84     47.16 o 
   1  -2  17       83.30      220.78     53.59 o 
   2  -2  17      100.38      153.23     42.16 o 
   3  -2  17       69.52      111.74     75.80 o 
   4  -2  17       60.87       41.92     42.39 o 
   5  -2  17       81.61       89.20     59.22 o 
  -5  -1  17      155.47      236.44     60.03 o 
  -4  -1  17       51.34      183.45     59.86 o 
  -3  -1  17       28.90       70.49     62.69 o 
  -2  -1  17        4.01        1.23     30.26 o 
  -1  -1  17        1.23      -14.95     35.56 o 
   0  -1  17      157.24      205.52     44.40 o 
   1  -1  17       62.28      140.65     47.54 o 
   2  -1  17       79.19      127.90     86.98 o 
   3  -1  17       64.10       74.43     42.36 o 
   4  -1  17       82.23      108.31     61.63 o 
   5  -1  17       21.27       10.44     30.55 o 
  -5   0  17       19.83       93.61     47.44 o 
  -4   0  17       16.20       95.47     54.16 o 
  -3   0  17      299.00      377.23     88.88 o 
  -2   0  17       55.69       29.54     33.92 o 
  -1   0  17      133.04       98.12     97.41 o 
   0   0  17        9.70      -20.30     30.94 o 
   1   0  17       58.67       73.00     49.24 o 
   2   0  17      250.48      173.94     63.94 o 
   3   0  17      111.92      156.71     48.07 o 
   4   0  17       55.57       23.49     63.53 o 
   5   0  17        7.27       48.37     33.90 o 
  -5   1  17        2.40       -3.51     74.06 o 
  -4   1  17       68.34       26.29     60.17 o 
  -3   1  17      204.57      226.07     49.44 o 
  -2   1  17        7.32       12.04     31.51 o 
  -1   1  17      155.88       66.11     63.85 o 
   0   1  17       81.37      104.86     99.79 o 
   1   1  17       58.45       11.46     33.19 o 
   2   1  17        2.85      -21.50     34.52 o 
   3   1  17        6.68       29.34     29.69 o 
   4   1  17      117.92      106.04     43.79 o 
   5   1  17        2.59       33.12     31.65 o 
  -5   2  17        0.31       34.39     74.25 o 
  -4   2  17      143.56      175.58     62.42 o 
  -3   2  17      205.99      179.23     73.55 o 
  -2   2  17        5.38       12.51     30.41 o 
  -1   2  17      366.21      287.41    212.89 o 
   0   2  17       22.88        2.62     30.66 o 
   1   2  17       13.22        4.55     39.78 o 
   2   2  17       24.10       34.83     48.35 o 
   3   2  17        3.19      -20.42     40.09 o 
   4   2  17      103.68      132.69     65.60 o 
   5   2  17        1.72       67.11     46.07 o 
  -5   3  17        2.14      -14.81     45.10 o 
  -4   3  17      183.18      332.75     72.29 o 
  -3   3  17       26.87       19.90     41.48 o 
  -2   3  17      232.58       12.00     39.81 o 
  -1   3  17      595.53      720.08     60.05 o 
   0   3  17       31.74       32.17     35.25 o 
   1   3  17      364.43      149.43    165.65 o 
   2   3  17       75.86       38.01     45.46 o 
   3   3  17       29.47       18.33     27.30 o 
   4   3  17       54.89      116.65     38.19 o 
   5   3  17       28.76       51.26     31.08 o 
  -4   4  17      120.37      107.37     80.69 o 
  -3   4  17       20.21      -39.18     59.78 o 
  -2   4  17      542.66      617.01    409.95 o 
  -1   4  17      345.94       20.59     51.69 o 
   0   4  17       22.27       54.06     55.55 o 
   1   4  17      453.14      381.27    109.36 o 
   2   4  17        0.20       35.86     78.24 o 
   3   4  17       68.72       73.72     31.55 o 
   4   4  17        0.97       23.15     38.11 o 
   5   4  17       29.33       85.89     29.32 o 
  -4   5  17      164.79      117.68     95.11 o 
  -3   5  17       58.03        7.80     34.62 o 
  -2   5  17       30.24       -0.78     30.40 o 
  -1   5  17        2.25       -1.13     29.09 o 
   0   5  17      149.29      -10.52     35.30 o 
   1   5  17      204.42      288.35     51.96 o 
   2   5  17        1.05       15.08     30.82 o 
   3   5  17      474.31      421.13     68.04 o 
   4   5  17       61.86       74.75     30.10 o 
   5   5  17       17.24       51.16     30.53 o 
  -4   6  17       21.40      -42.37     72.22 o 
  -3   6  17        5.78       -2.84     38.38 o 
  -2   6  17      123.47       20.17     36.10 o 
  -1   6  17       63.13       15.49     33.03 o 
   0   6  17      165.93       -9.80     29.97 o 
   1   6  17       70.39      185.40     41.86 o 
   2   6  17       44.80       36.54     28.68 o 
   3   6  17      240.02      286.78     41.71 o 
   4   6  17        0.42       -6.56     39.81 o 
   5   6  17       27.49       30.76     38.70 o 
  -3   7  17       19.62       -0.15     45.52 o 
  -2   7  17       44.22       33.27     48.81 o 
  -1   7  17       40.89       17.66     42.40 o 
   0   7  17      285.56      243.26    100.19 o 
   1   7  17        0.58        0.80     31.16 o 
   2   7  17      146.81      192.95     33.79 o 
   3   7  17       39.43        3.03     28.09 o 
   4   7  17        1.36       27.41     52.09 o 
   5   7  17      152.86      119.26     37.22 o 
  -3   8  17       45.95       28.23     32.04 o 
  -2   8  17        0.24       10.09     28.30 o 
  -1   8  17      121.09       39.77     31.04 o 
   0   8  17      114.89      208.39     74.43 o 
   1   8  17       54.05      102.80     77.94 o 
   2   8  17      150.16      227.97     35.73 o 
   3   8  17        0.52       17.81     32.72 o 
   4   8  17      107.56       31.86     34.94 o 
  -2   9  17       19.00        3.01     26.61 o 
  -1   9  17       73.31       20.28     31.29 o 
   0   9  17       26.75       93.78     46.54 o 
   1   9  17       48.53      -12.37     29.88 o 
   2   9  17      233.30      432.25     76.34 o 
   3   9  17        1.59      -33.91     41.96 o 
  -1  10  17      211.70      199.31     93.52 o 
   0  10  17        7.52       72.35     42.70 o 
   1  10  17      106.03      180.83     41.13 o 
   2  10  17      155.58      162.62     35.35 o 
  -2  -8  18        4.11       55.39     55.83 o 
  -1  -8  18        1.88       69.36     54.63 o 
   0  -8  18       17.57       19.56     46.69 o 
   1  -8  18      108.55      159.41     91.57 o 
  -3  -7  18       86.12       77.72     47.94 o 
  -2  -7  18        0.41       40.72     43.24 o 
  -1  -7  18       14.29      103.87     59.29 o 
   0  -7  18       11.33       68.58     55.68 o 
   1  -7  18        4.10       11.19     45.40 o 
   2  -7  18        8.60      -48.31     48.31 o 
  -3  -6  18       31.06      134.62    104.55 o 
  -2  -6  18        7.32        4.71     59.75 o 
  -1  -6  18       56.93      -20.56     38.75 o 
   0  -6  18       12.87      -36.88     52.65 o 
   1  -6  18       21.21       40.80     51.29 o 
   2  -6  18       62.64      106.95     59.38 o 
   3  -6  18        0.91       64.35     47.43 o 
  -4  -5  18       86.60       10.03     35.42 o 
  -3  -5  18       63.61       50.08     67.93 o 
  -2  -5  18        6.44       35.55    106.69 o 
  -1  -5  18       23.82       20.42     84.19 o 
   0  -5  18       11.36       28.87     48.01 o 
   1  -5  18       73.88       99.71     73.07 o 
   2  -5  18        9.79      106.83     56.64 o 
   3  -5  18        3.18       14.25    116.89 o 
  -4  -4  18       29.07       38.66     40.96 o 
  -3  -4  18       58.63       57.10     50.47 o 
  -2  -4  18       18.36       83.10     71.04 o 
  -1  -4  18       95.79      164.40     68.27 o 
   0  -4  18       38.06      120.76     99.24 o 
   1  -4  18      112.47        2.30     29.44 o 
   2  -4  18        0.80       70.92     41.95 o 
   3  -4  18        1.52       57.90     41.83 o 
   4  -4  18        6.23       27.50     48.58 o 
  -4  -3  18        8.23        5.97     46.34 o 
  -3  -3  18       32.47       57.17     61.71 o 
  -2  -3  18       68.39       75.59     52.79 o 
  -1  -3  18       86.03       86.04     52.17 o 
   0  -3  18       43.11      131.30     72.32 o 
   1  -3  18      208.83      311.68     52.81 o 
   2  -3  18        7.85      -19.01     44.50 o 
   3  -3  18       30.30       42.63     37.72 o 
   4  -3  18       44.61      -36.17     44.98 o 
  -4  -2  18       22.69       20.68     60.55 o 
  -3  -2  18       39.09        1.35     29.49 o 
  -2  -2  18       80.40       89.10     73.23 o 
  -1  -2  18       17.76       28.78     36.43 o 
   0  -2  18       70.07      117.56     51.94 o 
   1  -2  18      247.87      331.47     81.25 o 
   2  -2  18       19.60       40.23     36.55 o 
   3  -2  18      118.86      219.02     48.58 o 
   4  -2  18       36.30      126.37     52.24 o 
  -4  -1  18        3.87      -80.05     80.05 o 
  -3  -1  18       94.27       99.02     89.92 o 
  -2  -1  18      141.38      185.14    164.03 o 
  -1  -1  18       13.26       12.60     32.61 o 
   0  -1  18      170.46      350.90     83.44 o 
   1  -1  18        4.66       -4.24     39.13 o 
   2  -1  18       77.07      170.79     45.52 o 
   3  -1  18      119.63      170.50     51.58 o 
   4  -1  18        0.00       40.23     56.98 o 
   5  -1  18        0.10       73.42     67.79 o 
  -4   0  18       19.07      -35.67     67.26 o 
  -3   0  18       48.34       44.12     40.42 o 
  -2   0  18        6.56        5.12     31.36 o 
  -1   0  18      231.23      118.19    110.06 o 
   0   0  18      105.54       23.95     54.74 o 
   1   0  18       11.97        3.38     27.57 o 
   2   0  18       33.06       12.70     38.00 o 
   3   0  18       82.18       87.86     46.78 o 
   4   0  18        2.08        3.23     77.28 o 
   5   0  18       61.35       92.60     34.93 o 
  -4   1  18       30.82        8.83    111.52 o 
  -3   1  18       50.99       74.27     45.30 o 
  -2   1  18        0.23        3.57     35.39 o 
  -1   1  18        1.32       12.47     32.61 o 
   0   1  18      411.11      258.59    219.33 o 
   1   1  18       83.42       70.98     57.32 o 
   2   1  18       18.85       42.07    128.25 o 
   3   1  18       19.91       58.21     61.32 o 
   4   1  18       27.87       13.29     36.62 o 
   5   1  18       40.17      -38.68     41.38 o 
  -4   2  18       39.50       67.77    120.80 o 
  -3   2  18      198.93      215.52     54.89 o 
  -2   2  18       48.90       26.82     45.74 o 
  -1   2  18      147.32      107.29    101.81 o 
   0   2  18       12.39      -14.88     37.59 o 
   1   2  18       38.85       60.82     60.26 o 
   2   2  18      139.05      178.26     43.64 o 
   3   2  18       26.07      105.38     38.25 o 
   4   2  18       25.50       66.28     34.33 o 
   5   2  18       63.69      126.47     72.32 o 
  -4   3  18       34.87       77.10     78.21 o 
  -3   3  18      137.70      138.41    131.10 o 
  -2   3  18       80.47        5.29     38.55 o 
  -1   3  18      155.90      217.01    159.76 o 
   0   3  18        7.22       19.00     37.77 o 
   1   3  18      141.38       52.30     58.33 o 
   2   3  18      299.65      341.24     50.73 o 
   3   3  18       10.97       -3.52     50.58 o 
   4   3  18      122.36      162.25     39.10 o 
   5   3  18       26.25      -25.60     38.70 o 
  -4   4  18       18.62       67.83     60.95 o 
  -3   4  18      143.81       -5.24     39.23 o 
  -2   4  18      172.97        1.37     29.79 o 
  -1   4  18       72.69       12.91     40.67 o 
   0   4  18       15.85       49.69     57.08 o 
   1   4  18       60.30      209.43     86.22 o 
   2   4  18       49.01      112.16     45.71 o 
   3   4  18      109.46      110.51     36.11 o 
   4   4  18      150.75      243.79     50.57 o 
   5   4  18       22.02       41.53     32.75 o 
  -3   5  18       60.09        2.20     37.64 o 
  -2   5  18       45.70       -5.08     37.72 o 
  -1   5  18       56.53        3.96     32.96 o 
   0   5  18       46.61       40.37     56.79 o 
   1   5  18       16.79      -10.03     29.54 o 
   2   5  18        0.77      -32.38     32.38 o 
   3   5  18       54.03       88.62     42.80 o 
   4   5  18      121.71      156.17     43.57 o 
  -3   6  18       10.43      -17.54     50.76 o 
  -2   6  18       47.92       -5.44     39.30 o 
  -1   6  18      151.57        8.62     37.57 o 
   0   6  18      174.88       37.38     36.79 o 
   1   6  18       91.53      242.00     74.51 o 
   2   6  18        4.16       81.55     40.08 o 
   3   6  18      162.44      204.84     35.86 o 
   4   6  18       24.16       58.98     33.79 o 
  -2   7  18       14.54        6.48     42.95 o 
  -1   7  18        9.33      -11.80     42.74 o 
   0   7  18      265.51      390.04    164.37 o 
   1   7  18      158.90      239.79     38.49 o 
   2   7  18      125.16      125.80     48.31 o 
   3   7  18      106.65      223.55     37.50 o 
   4   7  18        1.52       50.59     33.49 o 
  -1   8  18       53.81       16.73     31.24 o 
   0   8  18       71.07       90.83     44.06 o 
   1   8  18       12.44       57.46     30.29 o 
   2   8  18      176.23      296.59     40.50 o 
   3   8  18      100.72      142.78     46.46 o 
   0   9  18       31.01       63.75     33.13 o 
   1   9  18        0.53       48.18     39.32 o 
   2   9  18      188.81      321.00     55.19 o 
  -1  -7  19        0.20       36.73     68.14 o 
   0  -7  19        9.63      -48.16     48.16 o 
  -2  -6  19        0.35      -30.00     50.94 o 
  -1  -6  19        6.30       38.09     56.49 o 
   0  -6  19       38.86       36.74     52.22 o 
   1  -6  19        0.37      -20.65     65.42 o 
   2  -6  19        0.15       -9.94     47.16 o 
  -2  -5  19       20.97       42.45     44.80 o 
  -1  -5  19       29.14      121.87     62.23 o 
   0  -5  19       42.18       44.43     44.13 o 
   1  -5  19        0.57      -27.79     50.27 o 
   2  -5  19       38.17       79.56     88.76 o 
  -3  -4  19        4.19      -22.60     48.70 o 
  -2  -4  19        0.52      -29.77     42.14 o 
  -1  -4  19       80.59      106.76     57.67 o 
   0  -4  19       18.84       30.58     41.19 o 
   1  -4  19       39.00       64.58     54.77 o 
   2  -4  19      102.29      149.50     52.19 o 
   3  -4  19        0.11       64.92     53.16 o 
  -3  -3  19        1.02       71.08     58.37 o 
  -2  -3  19       24.02      -21.66     45.62 o 
  -1  -3  19       14.38      -39.57     55.60 o 
   0  -3  19        0.18       16.41    115.66 o 
   1  -3  19       96.00      156.80     61.34 o 
   2  -3  19       27.52       47.53     41.80 o 
   3  -3  19      107.88      152.10     53.55 o 
  -3  -2  19        0.06       31.22     55.03 o 
  -2  -2  19       13.74      -25.45     46.13 o 
  -1  -2  19       44.61       65.22     91.25 o 
   0  -2  19       28.93        4.61     32.08 o 
   1  -2  19        0.98       40.81     48.29 o 
   2  -2  19        0.33       25.92     53.90 o 
   3  -2  19      140.82      144.66     49.10 o 
   4  -2  19       12.12       54.89     41.79 o 
  -3  -1  19        2.28        2.12     41.00 o 
  -2  -1  19       40.67       13.60     58.61 o 
  -1  -1  19       64.60      -11.91     41.87 o 
   0  -1  19       53.33       76.76     74.99 o 
   1  -1  19       11.90       80.90     58.91 o 
   2  -1  19       31.46       73.03     47.09 o 
   3  -1  19       20.69       56.21     55.30 o 
   4  -1  19        8.85       17.40     42.18 o 
  -3   0  19       12.19       41.55     52.53 o 
  -2   0  19       47.45       44.61     67.24 o 
  -1   0  19        4.22      117.22    146.98 o 
   0   0  19      105.88       58.56     59.60 o 
   1   0  19      107.14       64.70     82.73 o 
   2   0  19       26.76       89.43    101.12 o 
   3   0  19       19.30      113.02     59.30 o 
   4   0  19        6.29       29.38    120.40 o 
  -3   1  19      158.55      181.58     55.80 o 
  -2   1  19       65.97      107.21    109.07 o 
  -1   1  19        6.31       48.34     68.10 o 
   0   1  19       90.41       41.14     40.00 o 
   1   1  19      108.92       56.88     69.09 o 
   2   1  19       21.18       -8.68     72.85 o 
   3   1  19        0.54       17.53     40.08 o 
   4   1  19       37.45       80.25     49.81 o 
  -3   2  19      174.33       48.88     48.04 o 
  -2   2  19      143.59       40.17     59.15 o 
  -1   2  19       16.03       63.27     67.80 o 
   0   2  19      126.54      117.28    113.27 o 
   1   2  19        1.04       62.46     83.29 o 
   2   2  19       80.89      127.25     52.09 o 
   3   2  19       48.13      104.84     65.46 o 
   4   2  19        2.35       40.13     30.95 o 
  -3   3  19       77.72       87.93     90.61 o 
  -2   3  19        0.29        9.24     35.82 o 
  -1   3  19      337.78      253.35    180.13 o 
   0   3  19       12.47        1.28     34.56 o 
   1   3  19        0.09      -64.63    100.19 o 
   2   3  19      139.38      284.17     79.02 o 
   3   3  19       95.71      114.37     50.48 o 
   4   3  19       14.70       43.46     58.01 o 
  -3   4  19        5.08        0.10     40.58 o 
  -2   4  19       18.18       12.78     37.79 o 
  -1   4  19      286.55      233.57    187.72 o 
   0   4  19        2.26      -56.07     56.13 o 
   1   4  19       53.11      155.01     45.51 o 
   2   4  19       43.91       59.82     46.13 o 
   3   4  19        0.40       41.79     58.67 o 
   4   4  19       42.61       90.42     86.31 o 
  -2   5  19        5.47        3.33     33.67 o 
  -1   5  19      130.11       -2.03     31.16 o 
   0   5  19        9.43       24.75     41.87 o 
   1   5  19      158.09      239.53    107.70 o 
   2   5  19        1.30        4.55     39.76 o 
   3   5  19       21.65       64.88     32.00 o 
  -1   6  19       24.20        4.06     38.56 o 
   0   6  19        6.86       47.74     46.74 o 
   1   6  19      256.69      334.87     62.40 o 
   2   6  19       10.15       50.86     31.26 o 
   3   6  19      106.25      192.11     51.22 o 
  -1   7  19        5.37       -0.68     68.26 o 
   0   7  19       52.07       32.14     42.95 o 
   1   7  19      227.49      308.46     47.50 o 
   2   7  19        8.38       44.56     55.00 o 
   0  -5  20       41.74      127.68    146.38 o 
  -1  -4  20       32.84       83.62     73.42 o 
   0  -4  20       96.30      191.51     58.39 o 
   1  -4  20        3.02      129.72    204.27 o 
  -2  -3  20       39.12       15.41     41.41 o 
  -1  -3  20       64.78       35.84     44.99 o 
   0  -3  20        1.14        4.03    121.64 o 
   1  -3  20       15.90       28.46     52.00 o 
   2  -3  20      111.06       96.08     78.73 o 
  -2  -2  20        9.48       56.63     47.28 o 
  -1  -2  20       32.68        7.48     37.49 o 
   0  -2  20       30.96        9.45     42.04 o 
   1  -2  20      142.07      117.27     76.25 o 
   2  -2  20       78.13      163.78     85.67 o 
  -2  -1  20        2.72       35.98     45.21 o 
  -1  -1  20        0.11      178.38    136.17 o 
   0  -1  20       12.79      -32.72     51.69 o 
   1  -1  20      102.00      145.33     73.61 o 
   2  -1  20        7.61       75.50     71.58 o 
  -2   0  20        5.03       13.20     40.25 o 
  -1   0  20       37.42      125.80    101.49 o 
   0   0  20       22.14       27.12     63.45 o 
   1   0  20        5.58      -26.46     47.58 o 
   2   0  20       13.06       69.44     70.72 o 
   3   0  20      170.12      130.23     58.79 o 
  -2   1  20      136.94       47.98     48.10 o 
  -1   1  20       66.96       64.42     62.25 o 
   0   1  20       12.89       46.08     68.41 o 
   1   1  20       28.02       24.62     47.10 o 
   2   1  20       15.31       39.81     47.91 o 
   3   1  20       74.11      124.78     47.92 o 
  -2   2  20       71.55       98.04     95.47 o 
  -1   2  20       28.51       45.10     56.91 o 
   0   2  20      123.77      -38.92     65.45 o 
   1   2  20       15.95       -5.22     38.51 o 
   2   2  20       50.78       30.05    108.59 o 
   3   2  20       35.90       -0.56     27.48 o 
  -2   3  20        9.26       -1.31     47.50 o 
  -1   3  20      278.13      112.85    146.08 o 
   0   3  20       73.71       85.12     85.71 o 
   1   3  20        2.66      112.70     50.27 o 
   2   3  20       50.38       11.70     34.30 o 
  -1   4  20       14.76      -35.74     48.09 o 
   0   4  20       93.16      122.43    123.87 o 
   1   4  20       43.41       65.53     49.00 o 
   2   4  20       59.35      112.40     54.26 o 
   0   5  20        0.09        0.65     28.74 o 
   1   5  20       72.01      181.52     79.65 o 
                                                 
